# Supplementary material for: Phage Paride can kill dormant, antibiotic-tolerant cells of Pseudomonas aeruginosa by direct lytic replication
Source: Nat Commun. 2024 Jan 2;15:175. doi: 10.1038/s41467-023-44157-3 (PMC10761892; doi:10.1038/s41467-023-44157-3)
Supplement: Supplementary file 4 — Supplementary Dataset 1 [file 41467_2023_44157_MOESM4_ESM.xlsx]

## Sheet: Sheet1
		Supplementary Data 1. Construction of all plasmids generated in this study
		plasmid name	cloning method	backbone				insert 1				insert 2				insert 3
				template	fw primer	rv primer	restriction digest	template	fw primer	rv primer	restriction digest	template	fw primer	rv primer	restriction digest	template	fw primer	rv primer	restriction digest
		pEX18-Tc_hsdR	restriction / ligation	pEX18-Tc	-	-	XbaI/SacI	PAO1	prEM0028	prEM0029	XbaI/SacI	-	-	-	-	-	-	-	-
		pFOGG_ΔrelA	Gibson Assembly	pFOGG	prAH2057	prAH2058	-	pEX18-Tc_ΔrelA	prAH2079	prAH2283	-	-	-	-	-	-	-	-	-
		pFOGG_ΔspoT	Gibson Assembly	pFOGG	prAH2057	prAH2058	-	pEX18-Tc_ΔspoT	prAH2079	prAH2283	-	-	-	-	-	-	-	-	-
		pFOGG_ΔrpoS	Gibson Assembly	pFOGG	prAH2057	prAH2058	-	pEX18-Tc_ΔrpoS	prAH2079	prAH2283	-	-	-	-	-	-	-	-	-
		pFOGG_ΔgalU	Gibson Assembly	pFOGG	prAH2057	prAH2058	-	PAO1	prEM0312	prEM0313	-	PAO1	prEM0314	prEM0315	-	-	-	-	-
		pFOGG_ΔwbpL	Gibson Assembly	pFOGG	prAH2057	prAH2058	-	PAO1	prEM0059	prEM0060	-	PAO1	prEM0061	prEM0062	-	-	-	-	-
		pFOGG_PA5001/ssg	Gibson Assembly	pFOGG	prAH2057	prAH2058	-	PAO1	prEM0306	prEM0307	-	PAO1	prEM0308	prEM0309	-	-	-	-	-
		pFOGG_oprD_CI	Gibson Assembly	pFOGG	prAH2057	prAH2058		PAO1	prEM0345	prEM0346	-	EM-460	prEM0347	prEM0348	-	PAO1	prEM0349	prEM0350	-
		pFOGG_ΔpscC	Gibson Assembly	pFOGG	prAH2057	prAH2058		PAO1	prEM0295	prEM0296	-	PAO1	prEM0297	prEM0298	-	-	-	-	-
		SC101miniTn7-Gm-Plac_galU	Gibson Assembly	SC101-miniTn7-Gm-lacIQ	prAH2319	prAH2376	-	PAO1	prEM0318	prEM0319	-	-	-	-	-	-	-	-	-
		SC101miniTn7-Gm-Plac_PA5001	Gibson Assembly	SC101-miniTn7-Gm-lacIQ	prAH2319	prAH2376	-	PAO1	prEM0305	prEM0306	-	-	-	-	-	-	-	-	-
		SC101miniTn7-Gm-NDM	Gibson Assembly	SC101-miniTn7-Gm	prEM0177	prEM0178	-	EM-460	prEM0336	prEM0337	-	-	-	-	-	-	-	-	-
