# Supplementary material for: Phage Paride can kill dormant, antibiotic-tolerant cells of Pseudomonas aeruginosa by direct lytic replication
Source: Nat Commun. 2024 Jan 2;15:175. doi: 10.1038/s41467-023-44157-3 (PMC10761892; doi:10.1038/s41467-023-44157-3)
Supplement: Supplementary file 7 — Source Data File [file 41467_2023_44157_MOESM7_ESM.xlsx]

## Sheet: Figure 1b
CFU viable cell data
MOI	Medium	Strain	Antibiotic	Phage	T0	T1	T3	T5	T7	T24	Average (n=3)	MOI	Medium	Strain	Treatment	0	1	3	5	7	24
-	M9GlcN	MG1655	Non-treated	-	7.43753	7.11394	7.25527	8.23045	9.38021	9.27875		-	M9GlcN	MG1655	Non-treated	7.45336	7.22501	7.79195	8.102	9.26506	9.35821
-	M9GlcN	MG1655	Cipro10	-	7.43753	7.04139	6.11394	5.38908	5.23045	2.77815		-	M9GlcN	MG1655	Cipro10	7.45336	6.81311	6.44025	5.58976	5.35432	3.16115
-	M9GlcN	MG1655	Tobra40	-	7.43753	2.60206	2	2	2	2		-	M9GlcN	MG1655	Tobra40	7.45336	2.53402	2	2	2	2
0.001	M9GlcN	MG1655	-	T4	7.43753	7.43136	2	2.69897	2.47712	6.77815		0.01	M9GlcN	MG1655	T4	7.45336	7.28864	5.28578	2.7934	2.73651	7.26225
0.001	M9GlcN	MG1655	-	Bas37	7.43753	7.39794	6.38021	8.34242	8.69897	7.04139		0.01	M9GlcN	MG1655	Bas37	7.45336	7.32514	7.37613	8.0461	8.08509	7.6445
0.001	M9GlcN	MG1655	-	T7	7.43753	7.38021	2	2.47712	3.47224	5.69897		0.01	M9GlcN	MG1655	T7	7.45336	7.28037	2	2.56041	3.80326	6.14213
0.001	M9GlcN	MG1655	-	T5	7.43753	7.23045	6.34242	7.8451	3.62276	7.14613		0.01	M9GlcN	MG1655	T5	7.36942	7.07091	6.96239	7.36443	3.94341	7.18703
0.001	M9GlcN	MG1655	-	Bas27	7.43753	7.11394	6.14613	8.07918	3.38021	7.27875		0.01	M9GlcN	MG1655	Bas27	7.45336	7.16105	6.9841	7.66076	3.51877	7.27093
0.001	M9GlcN	MG1655	-	Bas08	7.43753	7.14613	6.34242	8.25527	3.44716	9.11394		0.01	M9GlcN	MG1655	Bas08	7.45336	7.16019	6.52514	7.9695	5.33041	8.68614
0.001	M9GlcN	MG1655	-	Bas07	7.43753	7.30103	6.27875	2.69897	3.69897	9.14613		0.01	M9GlcN	MG1655	Bas07	7.45336	7.26225	6.82762	2.7934	3.69306	8.31516
0.001	M9GlcN	MG1655	-	Bas54	7.43753	7.25527	6.25527	7.69897	8.04139	9.07918		0.01	M9GlcN	MG1655	Bas60	7.45336	7.20184	6.94878	7.52849	8.28477	9.01114
0.001	M9GlcN	MG1655	-	Bas60	7.43753	7.17609	6.25527	8.38021	9.07918	9.04139		0.01	M9GlcN	MG1655	Bas54	7.45336	7.19989	6.94425	7.7952	8.75557	8.86144
-	M9GlcN	MG1655	Non-treated	-	7.52461	7.11394	8.07918	7.8451	9.30103	9.39794	Standard deviation (n=3)
-	M9GlcN	MG1655	Cipro10	-	7.52461	7	6.42867	5.47712	5.23045	3.25926		-	M9GlcN	MG1655	Non-treated	0.0648011	0.192382	0.465159	0.222482	0.136729	0.0688123
-	M9GlcN	MG1655	Tobra40	-	7.52461	2.30103	2	2	2	2		-	M9GlcN	MG1655	Cipro10	0.0648011	0.360144	0.332256	0.274898	0.21455	0.344586
0.001	M9GlcN	MG1655	-	T4	7.52461	7.23045	6.90309	2.77815	2.77815	7.23045		-	M9GlcN	MG1655	Tobra40	0.0648011	0.207512	0	0	0	0
0.001	M9GlcN	MG1655	-	Bas37	7.52461	7.25527	7.90309	7.39794	7.30103	8.77815		0.01	M9GlcN	MG1655	T4	0.0648011	0.124298	2.84568	0.102911	0.241272	0.500758
0.001	M9GlcN	MG1655	-	T7	7.52461	7.23045	2	2.60206	4.23856	6.43753		0.01	M9GlcN	MG1655	Bas37	0.0648011	0.0713787	0.862981	0.56201	0.714339	0.982444
0.001	M9GlcN	MG1655	-	T5	7.52461	6.77815	6.90309	6.8451	4.20749	7.30103		0.01	M9GlcN	MG1655	T7	0.0648011	0.0864653	0	0.0721334	0.39366	0.390823
0.001	M9GlcN	MG1655	-	Bas27	7.52461	7.11394	6.90309	7.30103	4	7.27875		0.01	M9GlcN	MG1655	T5	0.19822	0.253875	0.651641	0.50112	0.296444	0.100027
0.001	M9GlcN	MG1655	-	Bas08	7.52461	7.25527	6.95424	7.39794	3.69897	9.04139		0.01	M9GlcN	MG1655	Bas27	0.0648011	0.0815964	0.881278	0.392382	0.429074	0.0135568
0.001	M9GlcN	MG1655	-	Bas07	7.52461	7.23045	6.69897	2.77815	3.60206	6.8451		0.01	M9GlcN	MG1655	Bas08	0.0648011	0.0888843	0.372975	0.494981	3.04641	0.679112
0.001	M9GlcN	MG1655	-	Bas60	7.52461	7.14613	7.11394	6.8451	8.11394	9		0.01	M9GlcN	MG1655	Bas07	0.0648011	0.0358042	0.623238	0.102911	0.0881942	1.27672
0.001	M9GlcN	MG1655	-	Bas54	7.52461	7.11394	7.14613	7.25527	9.14613	9.20412		0.01	M9GlcN	MG1655	Bas60	0.0648011	0.0290014	0.627446	0.806483	0.486227	0.0435933
-	M9GlcN	MG1655	Non-treated	-	7.39794	7.44716	8.04139	8.23045	9.11394	9.39794		0.01	M9GlcN	MG1655	Bas54	0.0648011	0.0754583	0.613484	0.593922	0.619399	0.489336
-	M9GlcN	MG1655	Cipro10	-	7.39794	6.39794	6.77815	5.90309	5.60206	3.44605	SEM (n =3)
-	M9GlcN	MG1655	Tobra40	-	7.39794	2.69897	2	2	2	2		-	M9GlcN	MG1655	Non-treated	0.0374129	0.207929	0.191828	0.158712	0.12387	0.198947
0.001	M9GlcN	MG1655	-	T4	7.39794	7.20412	6.95424	2.90309	2.95424	7.77815		-	M9GlcN	MG1655	Cipro10	0.0374129	0.119807	0	0	0	0
0.001	M9GlcN	MG1655	-	Bas37	7.39794	7.32222	7.8451	8.39794	8.25527	7.11394		-	M9GlcN	MG1655	Tobra40	0.0374129	0.0717634	1.64296	0.0594158	0.139298	0.289113
0.001	M9GlcN	MG1655	-	T7	7.39794	7.23045	2	2.60206	3.69897	6.28989		0.01	M9GlcN	MG1655	T4	0.0374129	0.0412105	0.498242	0.324476	0.412424	0.567215
0.001	M9GlcN	MG1655	-	T5	7.14613	7.20412	7.64165	7.40309	4	7.11394		0.01	M9GlcN	MG1655	Bas37	0.0374129	0.0499208	0	0.0416462	0.22728	0.225642
0.001	M9GlcN	MG1655	-	Bas27	7.39794	7.25527	7.90309	7.60206	3.17609	7.25527		0.01	M9GlcN	MG1655	T7	0.114442	0.146575	0.376225	0.289322	0.171152	0.0577504
0.001	M9GlcN	MG1655	-	Bas08	7.39794	7.07918	6.27875	8.25527	8.8451	7.90309		0.01	M9GlcN	MG1655	T5	0.0374129	0.0471097	0.508806	0.226542	0.247726	0.00782703
0.001	M9GlcN	MG1655	-	Bas07	7.39794	7.25527	7.50515	2.90309	3.77815	8.95424		0.01	M9GlcN	MG1655	Bas27	0.0374129	0.0513174	0.215337	0.285777	1.75885	0.392086
0.001	M9GlcN	MG1655	-	Bas60	7.39794	7.20412	7.47712	8.04139	8.69897	8.95424		0.01	M9GlcN	MG1655	Bas08	0.0374129	0.0206716	0.359827	0.0594158	0.050919	0.737113
0.001	M9GlcN	MG1655	-	Bas54	7.39794	7.23045	7.43136	8.43136	9.07918	8.30103		0.01	M9GlcN	MG1655	Bas07	0.0374129	0.0167439	0.362256	0.465623	0.280723	0.0251686
0.001	M9GlcN	ΔpelΔpsl	-	phiKZ	7.358	7.23856	7.90309	6.77815	2	8.34062		0.01	M9GlcN	MG1655	Bas60	0.0374129	0.0167439	0.362256	0.465623	0.280723	0.0251686
0.001	M9GlcN	ΔpelΔpsl	-	UT1	7.358	7.27815	7.95424	4.69897	5.11394	9.23045		0.01	M9GlcN	MG1655	Bas54	0.0374129	0.0435658	0.354195	0.342901	0.35761	0.282518
0.001	M9GlcN	ΔpelΔpsl	-	phiKZ	7.51671	7.55019	7.77815	6.69897	2	9.17609	Avg (n = 2)
0.001	M9GlcN	ΔpelΔpsl	-	UT1	7.51671	7.53959	7.8451	4.60206	5.07918	9.14613		0.001	M9GlcN	ΔpelΔpsl	phiKZ	7.43736	7.39437	7.84062	6.73856	2	8.75836
-	M9GlcN	ΔpelΔpsl	Cipro10	-	7.27815	4.39967	3.07306	2	2.30103	2		0.001	M9GlcN	ΔpelΔpsl	UT1	7.43736	7.40887	7.89967	4.65051	5.09656	9.18829
-	M9GlcN	ΔpelΔpsl	Cipro10	-	8.11394	4.97712	3.56029	2.77815	2.47712	2.30103	Stdev (n=2)
-	M9GlcN	ΔpelΔpsl	Cipro10	-	7.52461	4.62276	3.95424	2.90309	2.47712	2		0.001	M9GlcN	ΔpelΔpsl	phiKZ	0.112225	0.220352	0.088345	0.0559896	0	0.590767
-	M9GlcN	ΔpelΔpsl	Tobra40	-	7.27815	3	2	2	2	2		0.001	M9GlcN	ΔpelΔpsl	UT1	0.112225	0.184866	0.0771768	0.0685257	0.0245805	0.0596239
-	M9GlcN	ΔpelΔpsl	Tobra40	-	8.11394	5.22358	2.69897	2	2	2	SEM (n=2)
-	M9GlcN	ΔpelΔpsl	Tobra40	-	7.52461	4.26574	2.30103	2	2	2		0.001	M9GlcN	ΔpelΔpsl	phiKZ	0.0793551	0.155812	0.0624694	0.0395906	0	0.417735
-	M9GlcN	ΔpelΔpsl	-	-	7.27815	8	7.72358	8.07918	9.17609	9.63347		0.001	M9GlcN	ΔpelΔpsl	UT1	0.0793551	0.13072	0.0545722	0.048455	0.0173811	0.0421604
-	M9GlcN	ΔpelΔpsl	-	-	8.11394	7.5207	7.90309	8.5	9	9.79273	Average (n=3)
-	M9GlcN	ΔpelΔpsl	-	-	7.52461	7.62764	7.77815	8.47712	9.42867	10.301		-	M9GlcN	ΔpelΔpsl	Cipro10	7.6389	4.66652	3.5292	2.56041	2.41842	2.10034
0.001	M9GlcN	ΔpelΔpsl	-	DMS3vir	7.27815	7.23856	7.62152	7.26574	7.53035	6.10206		-	M9GlcN	ΔpelΔpsl	Tobra40	7.6389	4.16311	2.33333	2	2	2
0.001	M9GlcN	ΔpelΔpsl	-	DMS3vir	8.11394	7.77815	8.11394	7.8451	8.60206	8		-	M9GlcN	ΔpelΔpsl	Non-treated	7.6389	7.71611	7.80161	8.3521	9.20159	9.90908
0.001	M9GlcN	ΔpelΔpsl	-	DMS3vir	7.52461	7.30103	8	7.8451	8.21568	8.19011		0.001	M9GlcN	ΔpelΔpsl	DMS3vir	4.95288	4.1635	5.64809	7.33984	8.9713	9.77656
0.001	M9GlcN	ΔpelΔpsl	-	Aergia	7.27815	7.31162	7.68181	8.23045	8.95424	9.62325		0.001	M9GlcN	ΔpelΔpsl	Aergia	7.6389	7.49972	7.86163	8.51235	9.10782	9.70012
0.001	M9GlcN	ΔpelΔpsl	-	Aergia	8.11394	7.8451	8	8.77815	9.11394	10	StDev (n=3)
0.001	M9GlcN	ΔpelΔpsl	-	Aergia	7.52461	7.34242	7.90309	8.52845	9.25527	9.47712		-	M9GlcN	ΔpelΔpsl	Cipro10	0.429458	0.291202	0.441411	0.489336	0.101666	0.1738
												-	M9GlcN	ΔpelΔpsl	Tobra40	0.429458	1.11534	0.350603	0	0	0
												-	M9GlcN	ΔpelΔpsl	Non-treated	0.429458	0.251602	0.0920254	0.236632	0.215467	0.348657
												0.001	M9GlcN	ΔpelΔpsl	DMS3vir	0.429458	0.295157	0.257783	0.334493	0.542761	1.15457
												0.001	M9GlcN	ΔpelΔpsl	Aergia	0.429458	0.299507	0.163098	0.274206	0.150608	0.269783
											SEM (n=3)
												-	M9GlcN	ΔpelΔpsl	Cipro10	0.247948	0.168126	0.254849	0.282518	0.0586971	0.100343
												-	M9GlcN	ΔpelΔpsl	Tobra40	0.247948	0.64394	0.202421	0	0	0
												-	M9GlcN	ΔpelΔpsl	Non-treated	0.247948	0.145263	0.0531309	0.13662	0.1244	0.201297
												0.001	M9GlcN	ΔpelΔpsl	DMS3vir	0.247948	0.170409	0.148831	0.19312	0.313363	0.666594
												0.001	M9GlcN	ΔpelΔpsl	Aergia	0.0679033	0.053793	0.025788	0.0439081	0.0238133	0.0426564
PFU - free phages data
MOI	Medium	Strain	Phages	Phage	T0	T1	T3	T5	T7	T24	Average (n=3)	MOI	Medium	Strain	Phages	Phage	0	1	3	5	7	24
0.001	M9GlcN	MG1655	Free	T4	6.30103	NA	7.04922	8.68124	9.04922	9.50515		0.01	M9GlcN	MG1655	Free	T4	5.56976	3.95154	7.25728	8.08852	9.0105	9.79684
0.001	M9GlcN	MG1655	Free	Bas37	4.20412	NA	3.90309	3.60206	8.60206	10.4472		0.01	M9GlcN	MG1655	Free	Bas37	5.02983	3.60206	3.86144	3.60206	9.00523	10.4084
0.001	M9GlcN	MG1655	Free	T7	3.60206	NA	9.38021	9.38021	8.64345	9.38021		0.01	M9GlcN	MG1655	Free	T7	4.17952	4.19011	9.30922	8.86144	8.6839	9.00656
0.001	M9GlcN	MG1655	Free	T5	4.07918	NA	4.30103	7.5563	9.88081	10.5051		0.01	M9GlcN	MG1655	Free	T5	4.71093	3.60206	4.60206	7.42186	10.2137	10.4371
0.001	M9GlcN	MG1655	Free	Bas27	4.20412	NA	4.68124	7.07918	10.5563	10.4472		0.01	M9GlcN	MG1655	Free	Bas27	4.51393	3.60206	4.5545	6.86144	10.0862	10.7775
0.001	M9GlcN	MG1655	Free	Bas08	4.38021	NA	4.07918	5.88021	9.68124	10.7482		0.01	M9GlcN	MG1655	Free	Bas08	4.45416	3.60206	3.96179	5.68715	9.29799	10.6355
0.001	M9GlcN	MG1655	Free	Bas07	3.60206	NA	5.74819	8.38021	9.68124	9.60206		0.01	M9GlcN	MG1655	Free	Bas07	4.3654	3.60206	5.98697	9.14722	9.37022	9.6181
0.001	M9GlcN	MG1655	Free	Bas54	4.07918	NA	5.64345	8.64345	9.80618	10.301		0.01	M9GlcN	MG1655	Free	Bas60	4.75519	3.60206	5.49581	8.14722	8.92948	10.235
0.001	M9GlcN	MG1655	Free	Bas60	3.90309	NA	3.90309	5.50515	7.20412	9.50515		0.01	M9GlcN	MG1655	Free	Bas54	4.59615	3.60206	4.85999	6.99317	8.18479	10.5269
0.001	M9GlcN	MG1655	Free	T4	5.20412	3.60206	7.07918	7.20412	9.68124	10.3802	Standard deviation (n=3)
0.001	M9GlcN	MG1655	Free	Bas37	5.38021	3.60206	4.07918	3.60206	9.85733	11		0.01	M9GlcN	MG1655	Free	T4	0.633301	0.494246	0.334767	0.780566	0.69092	0.505217
0.001	M9GlcN	MG1655	Free	T7	4.5563	4.30103	8.99114	8.30103	9.30103	8.86132		0.01	M9GlcN	MG1655	Free	Bas37	0.717807	0	0.241272	0	0.738296	0.611844
0.001	M9GlcN	MG1655	Free	T5	5.30103	3.60206	4.30103	6.80618	10.6812	10.301		0.01	M9GlcN	MG1655	Free	T7	0.50779	0.156871	0.289195	0.540795	0.597937	0.326252
0.001	M9GlcN	MG1655	Free	Bas27	4.50515	3.60206	4.30103	6.30103	10.7782	11.5051		0.01	M9GlcN	MG1655	Free	T5	0.611988	0	0.521399	0.560678	0.416835	0.117849
0.001	M9GlcN	MG1655	Free	Bas08	4.68124	3.60206	4.20412	5.88021	10.8325	11.3802		0.01	M9GlcN	MG1655	Free	Bas27	0.314286	0	0.219515	0.489336	1.01239	0.631046
0.001	M9GlcN	MG1655	Free	Bas07	4.77815	3.60206	5.83251	9.5563	10.5051	10.0481		0.01	M9GlcN	MG1655	Free	Bas08	0.200603	0	0.317734	0.33439	1.75777	0.806951
0.001	M9GlcN	MG1655	Free	Bas60	5.50515	3.60206	6.20412	9.38021	10.6812	11.1505		0.01	M9GlcN	MG1655	Free	Bas07	0.661806	0	0.343157	0.664742	1.31825	0.422222
0.001	M9GlcN	MG1655	Free	Bas54	5.20412	3.60206	4.5563	5.95585	7.44716	11.4472		0.01	M9GlcN	MG1655	Free	Bas60	0.805899	0	1.38214	2.28979	1.73871	0.838261
0.001	M9GlcN	MG1655	Free	T4	5.20412	4.30103	7.64345	8.38021	8.30103	9.50515		0.01	M9GlcN	MG1655	Free	Bas54	0.567964	0	0.684188	1.44485	1.40607	0.830684
0.001	M9GlcN	MG1655	Free	Bas37	5.50515	3.60206	3.60206	3.60206	8.5563	9.77815	SEM (n =3)
0.001	M9GlcN	MG1655	Free	T7	4.38021	4.07918	9.5563	8.90309	8.10721	8.77815		0.01	M9GlcN	MG1655	Free	T4	0.365637	0.349485	0.193278	0.45066	0.398903	0.291687
0.001	M9GlcN	MG1655	Free	T5	4.75257	3.60206	5.20412	7.90309	10.0792	10.5051		0.01	M9GlcN	MG1655	Free	Bas37	0.414426	0	0.139298	0	0.426255	0.353248
0.001	M9GlcN	MG1655	Free	Bas27	4.83251	3.60206	4.68124	7.20412	8.92428	10.3802		0.01	M9GlcN	MG1655	Free	T7	0.293173	0.110924	0.166967	0.312228	0.345219	0.188362
0.001	M9GlcN	MG1655	Free	Bas08	4.30103	3.60206	3.60206	5.30103	7.38021	9.77815		0.01	M9GlcN	MG1655	Free	T5	0.353331	0	0.30103	0.323707	0.24066	0.06804
0.001	M9GlcN	MG1655	Free	Bas07	4.716	3.60206	6.38021	9.50515	7.92428	9.20412		0.01	M9GlcN	MG1655	Free	Bas27	0.181453	0	0.126737	0.282518	0.584502	0.364335
0.001	M9GlcN	MG1655	Free	Bas60	4.85733	3.60206	6.38021	9.5563	8.90309	10.0492		0.01	M9GlcN	MG1655	Free	Bas08	0.115818	0	0.183444	0.19306	1.01485	0.465893
0.001	M9GlcN	MG1655	Free	Bas54	4.50515	3.60206	4.38021	6.38021	7.30103	9.83251		0.01	M9GlcN	MG1655	Free	Bas07	0.382094	0	0.198122	0.383789	0.76109	0.24377
0.001	M9GlcN	ΔpelΔpsl	Free	phiKZ	4.47712	3.60206	5.07918	8.20412	9.79217	9.50515		0.01	M9GlcN	MG1655	Free	Bas60	0.465286	0	0.797979	1.32201	1.00385	0.48397
0.001	M9GlcN	ΔpelΔpsl	Free	UT1	4.47712	3.60206	5.5563	9.20412	9.20412	10.5051		0.01	M9GlcN	MG1655	Free	Bas54	0.327914	0	0.395016	0.834186	0.811792	0.479596
0.001	M9GlcN	ΔpelΔpsl	Free	phiKZ	4.47712	3.60206	4.07918	7.60206	9.20412	9.60206	Avg (n =2)
0.001	M9GlcN	ΔpelΔpsl	Free	UT1	4.47712	3.60206	5.38021	8.38021	9.30103	10.3802		0.001	M9GlcN	ΔpelΔpsl	Free	phiKZ	4.47712	3.60206	4.57918	7.90309	9.49814	9.5536
0.001	M9GlcN	ΔpelΔpsl	Free	DMS3vir	4.69897	3.60206	5.20412	NA	9.64165	10.6021		0.001	M9GlcN	ΔpelΔpsl	Free	UT1	4.47712	3.60206	5.46826	8.79217	9.25257	10.4427
0.001	M9GlcN	ΔpelΔpsl	Free	DMS3vir	4.69897	3.60206	5.20412	8.20412	10.0792	10.6812	StDev (n=2)
0.001	M9GlcN	ΔpelΔpsl	Free	DMS3vir	4.69897	3.60206	6.80618	9.30103	9.74819	10.6812		0.001	M9GlcN	ΔpelΔpsl	Free	phiKZ	0	0	0.707107	0.425721	0.415811	0.0685257
0.001	M9GlcN	ΔpelΔpsl	Free	Aergia	4.69897	4.30103	4.20412	4.68124	4.82564	4.38021		0.001	M9GlcN	ΔpelΔpsl	Free	UT1	0	0	0.124515	0.582591	0.0685257	0.088345
0.001	M9GlcN	ΔpelΔpsl	Free	Aergia	4.69897	3.60206	4.20412	4.60206	5.30103	4.20412	SEM (n=2)
0.001	M9GlcN	ΔpelΔpsl	Free	Aergia	4.69897	3.60206	4.60206	5.60206	6.84062	8.68124		0.001	M9GlcN	ΔpelΔpsl	Free	phiKZ	0	0	0.5	0.30103	0.294023	0.048455
												0.001	M9GlcN	ΔpelΔpsl	Free	UT1	0	0	0.0880456	0.411954	0.048455	0.0624694
											Avg (n =3)
												0.001	M9GlcN	ΔpelΔpsl	Free	DMS3vir	4.69897	3.60206	5.73814	8.75257	9.82301	10.6548
												0.001	M9GlcN	ΔpelΔpsl	Free	Aergia	4.69897	3.83505	4.33677	4.96179	5.65576	5.75519
											StDev (n=3)
												0.001	M9GlcN	ΔpelΔpsl	Free	DMS3vir	0	0	0.92495	0.775633	0.228159	0.0457153
												0.001	M9GlcN	ΔpelΔpsl	Free	Aergia	0	0.403551	0.229751	0.555904	1.05329	2.53556
											SEM (n=3)
												0.001	M9GlcN	ΔpelΔpsl	Free	DMS3vir	0	0	1.60206	1.09691	0.395183	0.0791812
												0.001	M9GlcN	ΔpelΔpsl	Free	Aergia	0	0.69897	0.39794	0.962854	1.82435	4.39172

## Sheet: Figure 1c-e
CFU - viable cell data
MOI	Medium	Strain	Antibiotic	Phage	T0	T1	T3	T7	T24	T48	Average (n=3)	MOI	Medium	Strain	Treatment	0	1	3	7	24	48
-	M9GlcN	MG1655		-	9.66111	9.34242	9.32222	9.38021	9.25527	9.30103		-	M9GlcN	MG1655		9.51231	9.38377	9.29444	9.3324	9.37678	9.30103
-	M9GlcN	MG1655	Cipro10	-	9.66111	9.27875	9.25527	9.17609	9.11394	9.11394		-	M9GlcN	MG1655	Cipro10	9.51231	9.26265	9.30851	9.04019	9.09077	9.03783
-	M9GlcN	MG1655	Tobra40	-	9.66111	9.32222	9.11394	9.43136	9.30103	9.39794		-	M9GlcN	MG1655	Tobra40	9.51231	9.2999	9.17349	9.29284	9.33333	9.30283
0.01	M9GlcN	MG1655	-	T4	9.66111	9.34242	9.23045	9.43136	9.34242	9.25527		0.01	M9GlcN	MG1655	T4	9.51231	9.35502	9.3236	9.34447	9.39992	9.33449
0.01	M9GlcN	MG1655	-	Bas37	9.66111	9.30103	9.27875	9.44716	9.23045	9.14613		0.01	M9GlcN	MG1655	Bas37	9.51231	9.3404	9.29928	9.31923	9.33328	9.22501
0.01	M9GlcN	MG1655	-	T7	9.66111	9.27875	9.38021	9.36173	9.32222	9.30103		0.01	M9GlcN	MG1655	T7	9.51231	9.27093	9.38564	9.34023	9.35472	9.33333
0.01	M9GlcN	MG1655	-	T5	9.66111	9.25527	9.25527	9.20412	9.23045	9.34242		0.01	M9GlcN	MG1655	T5	9.51231	9.30218	9.31337	9.34597	9.31153	9.28024
0.01	M9GlcN	MG1655	-	Bas27	9.66111	9.39794	9.30103	9.30103	9.27875	9.36173		0.01	M9GlcN	MG1655	Bas27	9.51231	9.37678	9.2494	9.33449	9.29858	9.2727
0.01	M9GlcN	MG1655	-	Bas08	9.66111	9.36173	9.25527	9.30103	9.30103	9.25527		0.01	M9GlcN	MG1655	Bas08	9.51231	9.28153	9.21183	9.34713	9.31808	9.24981
0.01	M9GlcN	MG1655	-	Bas07	9.66111	9.44716	9.27875	9.38021	9.32222	9.23045		0.01	M9GlcN	MG1655	Bas07	9.51231	9.41225	9.31384	9.26727	9.65037	9.3057
0.01	M9GlcN	MG1655	-	Bas54	9.66111	9.17609	9.44716	9.43136	9.34242	9.27875		0.01	M9GlcN	MG1655	Bas60	9.51231	9.32591	9.3236	9.25312	9.34212	9.31483
0.01	M9GlcN	MG1655	-	Bas60	9.66111	9.27875	9.39794	9.41497	9.36173	9.30103		0.01	M9GlcN	MG1655	Bas54	9.51231	9.24088	9.36997	9.37503	9.34713	9.29647
-	M9GlcN	MG1655		-	9.44716	9.44716	9.44716	9.25527	9.47712	9.30103	Standard deviation (n=3)
-	M9GlcN	MG1655	Cipro10	-	9.44716	9.23045	9.25527	9.04139	9.07918	8.74428		-	M9GlcN	MG1655		0.129194	0.0557382	0.168335	0.067434	0.112428	0
-	M9GlcN	MG1655	Tobra40	-	9.44716	9.32222	9.23045	9.14613	9.39794	9.25527		-	M9GlcN	MG1655	Cipro10	0.129194	0.0278887	0.0922033	0.136505	0.0200699	0.263864
0.01	M9GlcN	MG1655	-	T4	9.44716	9.34242	9.34242	9.30103	9.38021	9.30103		-	M9GlcN	MG1655	Tobra40	0.129194	0.0386517	0.0582962	0.142794	0.055951	0.0823691
0.01	M9GlcN	MG1655	-	Bas37	9.44716	9.39794	9.41497	9.25527	9.44716	9.11394		0.01	M9GlcN	MG1655	T4	0.129194	0.0218172	0.0853166	0.0752482	0.0694781	0.100222
0.01	M9GlcN	MG1655	-	T7	9.44716	9.27875	9.36173	9.38021	9.38021	9.30103		0.01	M9GlcN	MG1655	Bas37	0.129194	0.050948	0.106915	0.110785	0.108777	0.165294
0.01	M9GlcN	MG1655	-	T5	9.44716	9.20412	9.34242	9.49136	9.34242	9.17609		0.01	M9GlcN	MG1655	T7	0.129194	0.0135568	0.0270343	0.054037	0.0296244	0.055951
0.01	M9GlcN	MG1655	-	Bas27	9.44716	9.43136	9.30103	9.32222	9.25527	9.11394		0.01	M9GlcN	MG1655	T5	0.129194	0.12813	0.0503162	0.143654	0.0708813	0.0907632
0.01	M9GlcN	MG1655	-	Bas08	9.44716	9.20412	9.20412	9.34242	9.25527	9.11394		0.01	M9GlcN	MG1655	Bas27	0.129194	0.0676949	0.0894327	0.0409913	0.0559298	0.137824
0.01	M9GlcN	MG1655	-	Bas07	9.44716	9.34242	9.36173	9.07918	10.2672	9.25527		0.01	M9GlcN	MG1655	Bas08	0.129194	0.0788407	0.0401494	0.0486263	0.0728461	0.133218
0.01	M9GlcN	MG1655	-	Bas60	9.44716	9.30103	9.23045	9.11394	9.32222	9.30103		0.01	M9GlcN	MG1655	Bas07	0.129194	0.060469	0.0429441	0.163983	0.534529	0.109538
0.01	M9GlcN	MG1655	-	Bas54	9.44716	9.34242	9.30103	9.27875	9.30103	9.23045		0.01	M9GlcN	MG1655	Bas60	0.129194	0.0633682	0.0853166	0.15179	0.019756	0.0238981
-	M9GlcN	MG1655		-	9.42867	9.36173	9.11394	9.36173	9.39794	9.30103		0.01	M9GlcN	MG1655	Bas54	0.129194	0.08905	0.073412	0.0837798	0.0486263	0.0764371
-	M9GlcN	MG1655	Cipro10	-	9.42867	9.27875	9.41497	8.90309	9.07918	9.25527	SEM (n =3)
-	M9GlcN	MG1655	Tobra40	-	9.42867	9.25527	9.17609	9.30103	9.30103	9.25527		-	M9GlcN	MG1655		0.0745904	0.0321805	0.0971884	0.038933	0.0649104	0
0.01	M9GlcN	MG1655	-	T4	9.42867	9.38021	9.39794	9.30103	9.47712	9.44716		-	M9GlcN	MG1655	Cipro10	0.0745904	0.0161016	0.0532336	0.078811	0.0115874	0.152342
0.01	M9GlcN	MG1655	-	Bas37	9.42867	9.32222	9.20412	9.25527	9.32222	9.41497		-	M9GlcN	MG1655	Tobra40	0.0745904	0.0223156	0.0336573	0.0824422	0.0323033	0.0475558
0.01	M9GlcN	MG1655	-	T7	9.42867	9.25527	9.41497	9.27875	9.36173	9.39794		0.01	M9GlcN	MG1655	T4	0.0745904	0.0125962	0.0492576	0.0434446	0.0401132	0.0578634
0.01	M9GlcN	MG1655	-	T5	9.42867	9.44716	9.34242	9.34242	9.36173	9.32222		0.01	M9GlcN	MG1655	Bas37	0.0745904	0.0294148	0.0617275	0.0639618	0.0628023	0.0954326
0.01	M9GlcN	MG1655	-	Bas27	9.42867	9.30103	9.14613	9.38021	9.36173	9.34242		0.01	M9GlcN	MG1655	T7	0.0745904	0.00782703	0.0156083	0.0311983	0.0171036	0.0323033
0.01	M9GlcN	MG1655	-	Bas08	9.42867	9.27875	9.17609	9.39794	9.39794	9.38021		0.01	M9GlcN	MG1655	T5	0.0745904	0.073976	0.0290501	0.0829385	0.0409233	0.0524021
0.01	M9GlcN	MG1655	-	Bas07	9.42867	9.44716	9.30103	9.34242	9.36173	9.43136		0.01	M9GlcN	MG1655	Bas27	0.0745904	0.0390837	0.051634	0.0236663	0.0322911	0.0795727
0.01	M9GlcN	MG1655	-	Bas60	9.42867	9.39794	9.34242	9.23045	9.34242	9.34242		0.01	M9GlcN	MG1655	Bas08	0.0745904	0.0455187	0.0231803	0.0280744	0.0420577	0.0769134
0.01	M9GlcN	MG1655	-	Bas54	9.42867	9.20412	9.36173	9.41497	9.39794	9.38021		0.01	M9GlcN	MG1655	Bas07	0.0745904	0.0349118	0.0247938	0.0946758	0.30861	0.0632417
0.01	M9GlcN	ΔpelΔpsl	-	UT1	9.32222	9.25527	9.38021	9.36173	9.23045	9.25527		0.01	M9GlcN	MG1655	Bas60	0.0745904	0.0365857	0.0492576	0.0876362	0.0114061	0.0137976
0.01	M9GlcN	ΔpelΔpsl	-	phiKZ	9.32222	9.20412	9.51851	9.39794	9.25527	9.30103		0.01	M9GlcN	MG1655	Bas54	0.0745904	0.051413	0.0423845	0.0483703	0.0280744	0.044131
0.01	M9GlcN	ΔpelΔpsl	-	UT1	9.50515	9.51851	9.36173	9.47712	9.23045	9.41497	Average (n=3)
0.01	M9GlcN	ΔpelΔpsl	-	phiKZ	9.50515	9.47712	9.27875	9.49136	9.36173	9.44716		0.01	M9GlcN	ΔpelΔpsl	UT1	9.3245	9.30664	9.36145	9.37996	9.22167	9.30851		These data are also shown as part of Figure 2b
0.01	M9GlcN	ΔpelΔpsl	-	UT1	9.14613	9.14613	9.34242	9.30103	9.20412	9.25527		0.01	M9GlcN	ΔpelΔpsl	phiKZ	9.28959	9.29512	9.35085	9.38935	9.29076	9.3568
0.01	M9GlcN	ΔpelΔpsl	-	phiKZ	9.04139	9.20412	9.25527	9.27875	9.25527	9.32222		-	M9GlcN	ΔpelΔpsl	Cipro10	9.64577	9.0472	8.68805	8.48089	7.54264	6.81566
-	M9GlcN	ΔpelΔpsl	Cipro10	-	9.76828	9.36173	8.81673	8.60206	7.40309	6.65051		-	M9GlcN	ΔpelΔpsl	Tobra40	9.64577	9.65627	9.66782	9.68108	9.60537	9.5952
-	M9GlcN	ΔpelΔpsl	Cipro10	-	9.56029	9.07918	8.66823	8.53959	7.67121	6.71728		-	M9GlcN	ΔpelΔpsl	Non-treated	9.64577	9.6652	9.6823	9.66431	9.64167	9.58042
-	M9GlcN	ΔpelΔpsl	Cipro10	-	9.60874	8.7007	8.57918	8.30103	7.5536	7.07918		0.01	M9GlcN	ΔpelΔpsl	DMS3vir	9.64577	9.60775	9.58927	9.65272	9.6306	9.51877
-	M9GlcN	ΔpelΔpsl	Tobra40	-	9.76828	9.68461	9.72358	9.82173	9.57306	9.66111		0.01	M9GlcN	ΔpelΔpsl	Aergia	9.64577	9.58221	9.66446	9.65142	9.64651	9.55995
-	M9GlcN	ΔpelΔpsl	Tobra40	-	9.56029	9.716	9.72358	9.60874	9.69897	9.74428	StDev (n=3)
-	M9GlcN	ΔpelΔpsl	Tobra40	-	9.60874	9.5682	9.5563	9.61278	9.54407	9.38021		0.01	M9GlcN	ΔpelΔpsl	UT1	0.179522	0.191433	0.0188958	0.0894502	0.015201	0.0922033
-	M9GlcN	ΔpelΔpsl		-	9.76828	9.75257	9.71244	9.7007	9.71244	9.66723		0.01	M9GlcN	ΔpelΔpsl	phiKZ	0.233594	0.157617	0.145678	0.106564	0.061462	0.0789642
-	M9GlcN	ΔpelΔpsl		-	9.56029	9.69897	9.77815	9.71244	9.62152	9.67609		-	M9GlcN	ΔpelΔpsl	Cipro10	0.108828	0.331672	0.12001	0.158867	0.134397	0.230645
-	M9GlcN	ΔpelΔpsl		-	9.60874	9.54407	9.5563	9.57978	9.59106	9.39794		-	M9GlcN	ΔpelΔpsl	Tobra40	0.108828	0.0778689	0.0965771	0.121817	0.0823485	0.190772
0.01	M9GlcN	ΔpelΔpsl	-	DMS3vir	9.76828	9.63347	9.49782	9.63347	9.7108	9.47712		-	M9GlcN	ΔpelΔpsl	Non-treated	0.108828	0.108277	0.113955	0.0734355	0.0631485	0.158094
0.01	M9GlcN	ΔpelΔpsl	-	DMS3vir	9.56029	9.63347	9.57978	9.68124	9.61278	9.60206		0.01	M9GlcN	ΔpelΔpsl	DMS3vir	0.108828	0.0445518	0.0965391	0.0251989	0.0729497	0.0721334
0.01	M9GlcN	ΔpelΔpsl	-	DMS3vir	9.60874	9.5563	9.6902	9.64345	9.5682	9.47712		0.01	M9GlcN	ΔpelΔpsl	Aergia	0.108828	0.0827309	0.095351	0.104197	0.0485265	0.143959
0.01	M9GlcN	ΔpelΔpsl	-	Aergia	9.76828	9.65321	9.7007	9.76828	9.66723	9.60874	SEM (n=3)
0.01	M9GlcN	ΔpelΔpsl	-	Aergia	9.56029	9.60206	9.73638	9.61776	9.68124	9.67318		0.01	M9GlcN	ΔpelΔpsl	UT1	0.103647	0.110524	0.0109095	0.0516441	0.00877631	0.0532336
0.01	M9GlcN	ΔpelΔpsl	-	Aergia	9.60874	9.49136	9.5563	9.5682	9.59106	9.39794		0.01	M9GlcN	ΔpelΔpsl	phiKZ	0.134866	0.0910004	0.0841072	0.0615247	0.0354851	0.04559
												-	M9GlcN	ΔpelΔpsl	Cipro10	0.0628317	0.191491	0.0692879	0.091722	0.0775941	0.133163
												-	M9GlcN	ΔpelΔpsl	Tobra40	0.0628317	0.0449576	0.0557588	0.0703308	0.047544	0.110142
												-	M9GlcN	ΔpelΔpsl	Non-treated	0.0628317	0.0625137	0.0657917	0.042398	0.0364588	0.0912756
												0.01	M9GlcN	ΔpelΔpsl	DMS3vir	0.0628317	0.025722	0.0557369	0.0145486	0.0421175	0.0416462
PFU - free phages data												0.01	M9GlcN	ΔpelΔpsl	Aergia	0.0628317	0.0477647	0.0550509	0.0601582	0.0280168	0.0831145
MOI	Medium	Strain	Phages	Phage	T0	T1	T3	T7	T24	T48	Average (n=3)	MOI	Medium	Strain	Phages	Treatment	0	1	3	7	24	48
0.01	M9GlcN	MG1655	Free	T4	7.44716	3.60206	3.60206	3.60206	3.60206	3.60206		0.01	M9GlcN	MG1655	Free	T4	7.63712	3.7024	3.60206	3.60206	3.7024	3.60206
0.01	M9GlcN	MG1655	Free	Bas37	6.64345	5.38021	4.64345	4.30103	3.90309	3.60206		0.01	M9GlcN	MG1655	Free	Bas37	6.48321	4.82914	4.627	4.29512	3.93539	3.60206
0.01	M9GlcN	MG1655	Free	T7	7.5563	5.44716	4.82564	4.07918	3.90309	3.90309		0.01	M9GlcN	MG1655	Free	T7	7.49761	5.67595	4.899	4.50433	4.42186	4.02048
0.01	M9GlcN	MG1655	Free	T5	6.85733	4.30103	3.60206	3.60206	3.60206	3.60206		0.01	M9GlcN	MG1655	Free	T5	6.8198	3.93539	3.7024	3.60206	3.60206	3.60206
0.01	M9GlcN	MG1655	Free	Bas27	6.90309	4.98227	4.716	4.38021	3.90309	3.60206		0.01	M9GlcN	MG1655	Free	Bas27	6.83505	4.71029	4.47955	3.96179	3.7024	3.60206
0.01	M9GlcN	MG1655	Free	Bas08	6.74819	6.716	5.85733	5.03073	3.90309	3.60206		0.01	M9GlcN	MG1655	Free	Bas08	6.93247	6.25507	5.74777	5.06862	3.80275	3.7611
0.01	M9GlcN	MG1655	Free	Bas07	6.83251	6.64345	6.30103	6.44716	6.50515	5.44716		0.01	M9GlcN	MG1655	Free	Bas07	7.30405	6.85798	6.55761	6.30753	6.46081	6.24438
0.01	M9GlcN	MG1655	Free	Bas54	8	6.716	6.50515	5.60206	4.50515	4.60206		0.01	M9GlcN	MG1655	Free	Bas60	7.23929	6.58535	6.52811	5.88944	5.59615	4.91015
0.01	M9GlcN	MG1655	Free	Bas60	7.50515	6.92428	6.38021	5.77815	3.90309	4.60206		0.01	M9GlcN	MG1655	Free	Bas54	7.46941	6.44503	6.72389	5.70947	4.41358	3.93539
0.01	M9GlcN	MG1655	Free	T4	7.74819	3.60206	3.60206	3.60206	3.60206	3.60206	Standard deviation (n=3)
0.01	M9GlcN	MG1655	Free	Bas37	6.30103	4.50515	4.38021	4.38021	3.60206	3.60206		0.01	M9GlcN	MG1655	Free	T4	0.165294	0.1738	0	0	0.1738	0
0.01	M9GlcN	MG1655	Free	T7	7.38021	5.74819	5.07918	4.75257	4.50515	3.60206		0.01	M9GlcN	MG1655	Free	Bas37	0.172262	0.479695	0.238986	0.0881942	0.350603	0
0.01	M9GlcN	MG1655	Free	T5	7.30103	3.90309	3.90309	3.60206	3.60206	3.60206		0.01	M9GlcN	MG1655	Free	T7	0.101666	0.202577	0.156941	0.369915	0.482543	0.487833
0.01	M9GlcN	MG1655	Free	Bas27	7.30103	4.50515	4.64345	3.60206	3.60206	3.60206		0.01	M9GlcN	MG1655	Free	T5	0.501056	0.350603	0.1738	0	0	0
0.01	M9GlcN	MG1655	Free	Bas08	7.60206	5.60206	5.50515	4.87409	3.90309	3.60206		0.01	M9GlcN	MG1655	Free	Bas27	0.50346	0.245483	0.348618	0.392382	0.1738	0
0.01	M9GlcN	MG1655	Free	Bas07	7.38021	6.80618	6.30103	5.68124	6.16723	5.89759		0.01	M9GlcN	MG1655	Free	Bas08	0.599099	0.581283	0.210439	0.215975	0.1738	0.275466
0.01	M9GlcN	MG1655	Free	Bas60	7.38021	6.5563	6.68124	5.50515	5.38021	4.60206		0.01	M9GlcN	MG1655	Free	Bas07	0.322626	0.303444	0.301141	0.509341	0.323577	0.707602
0.01	M9GlcN	MG1655	Free	Bas54	7.20412	6.716	6.60206	5.74819	4.83251	3.60206		0.01	M9GlcN	MG1655	Free	Bas60	0.0721334	0.212451	0.156048	0.143092	0.753827	0.0457153
0.01	M9GlcN	MG1655	Free	T4	7.716	3.90309	3.60206	3.60206	3.90309	3.60206		0.01	M9GlcN	MG1655	Free	Bas54	0.459502	0.469336	0.298895	0.0942155	0.471427	0.57735
0.01	M9GlcN	MG1655	Free	Bas37	6.50515	4.60206	4.85733	4.20412	4.30103	3.60206	SEM (n =3)
0.01	M9GlcN	MG1655	Free	T7	7.5563	5.83251	4.79217	4.68124	4.85733	4.5563		0.01	M9GlcN	MG1655	Free	T4	0.0954326	0.100343	0	0	0.100343	0
0.01	M9GlcN	MG1655	Free	T5	6.30103	3.60206	3.60206	3.60206	3.60206	3.60206		0.01	M9GlcN	MG1655	Free	Bas37	0.0994557	0.276952	0.137979	0.050919	0.202421	0
0.01	M9GlcN	MG1655	Free	Bas27	6.30103	4.64345	4.07918	3.90309	3.60206	3.60206		0.01	M9GlcN	MG1655	Free	T7	0.0586971	0.116958	0.0906097	0.213571	0.278596	0.28165
0.01	M9GlcN	MG1655	Free	Bas08	6.44716	6.44716	5.88081	5.30103	3.60206	4.07918		0.01	M9GlcN	MG1655	Free	T5	0.289285	0.202421	0.100343	0	0	0
0.01	M9GlcN	MG1655	Free	Bas07	7.5563	6.68124	6.74819	6.19862	6.27327	6.60206		0.01	M9GlcN	MG1655	Free	Bas27	0.290673	0.141729	0.201275	0.226542	0.100343	0
0.01	M9GlcN	MG1655	Free	Bas60	7.50515	6.5563	6.60206	5.716	4.90309	4.68124		0.01	M9GlcN	MG1655	Free	Bas08	0.34589	0.335604	0.121497	0.124693	0.100343	0.15904
0.01	M9GlcN	MG1655	Free	Bas54	7.20412	5.90309	7.06446	5.77815	3.90309	3.60206		0.01	M9GlcN	MG1655	Free	Bas07	0.161313	0.151722	0.150571	0.254671	0.161789	0.353801
0.01	M9GlcN	MG1655	Free	Bas07	7.44716	7.30103	6.88021	6.90309	6.89759	7.03073		0.01	M9GlcN	MG1655	Free	Bas60	0.0416462	0.122659	0.0900943	0.082614	0.435222	0.0263937
0.01	M9GlcN	ΔpelΔpsl	Free	UT1	7.47712	4.20412	3.90309	3.90309	5.20412	5.88021		0.01	M9GlcN	MG1655	Free	Bas54	0.265293	0.270971	0.172567	0.0543953	0.272178	0.333333
0.01	M9GlcN	ΔpelΔpsl	Free	phiKZ	7.47712	6.30103	5.89759	6.35382	6.20412	5.88021	Average (n=3)
0.01	M9GlcN	ΔpelΔpsl	Free	UT1	7.47712	4.92379	4.44716	4.38021	5.20412	5.44716		0.01	M9GlcN	ΔpelΔpsl	Free	UT1	7.47712	4.67517	4.08445	4.16247	5.11068	5.25818		These data are also shown as part of Figure 2b
0.01	M9GlcN	ΔpelΔpsl	Free	phiKZ	7.47712	6.16399	5.92867	6.38021	5.94268	7.15051		0.01	M9GlcN	ΔpelΔpsl	Free	phiKZ	7.47712	5.83487	5.67679	5.84786	5.69649	6.64461
0.01	M9GlcN	ΔpelΔpsl	Free	UT1	7.47712	4.89759	3.90309	4.20412	4.92379	4.44716		0.01	M9GlcN	ΔpelΔpsl	Free	DMS3vir	7.69897	5.99027	5.37318	5.07705	5.97405	6.65281
0.01	M9GlcN	ΔpelΔpsl	Free	phiKZ	7.47712	5.03959	5.20412	4.80955	4.94268	6.90309		0.01	M9GlcN	ΔpelΔpsl	Free	Aergia	7.69897	7.44268	7.37957	7.37156	7.14092	7.20412
0.01	M9GlcN	ΔpelΔpsl	Free	DMS3vir	7.69897	5.64345	4.7297	4.69011	5.5563	6.15225	Standard deviation (n=3)
0.01	M9GlcN	ΔpelΔpsl	Free	DMS3vir	7.69897	5.88021	5.94268	4.64345	5.80955	6.60206		0.01	M9GlcN	ΔpelΔpsl	Free	UT1	0	0.408148	0.314118	0.241272	0.161851	0.73498
0.01	M9GlcN	ΔpelΔpsl	Free	DMS3vir	7.69897	6.44716	5.44716	5.89759	6.5563	7.20412		0.01	M9GlcN	ΔpelΔpsl	Free	phiKZ	0	0.692131	0.409641	0.899301	0.66578	0.673445
0.01	M9GlcN	ΔpelΔpsl	Free	Aergia	7.69897	7.38021	7.44716	7.13241	6.79217	6.60206		0.01	M9GlcN	ΔpelΔpsl	Free	DMS3vir	0	0.413002	0.609867	0.710993	0.5199	0.52777
0.01	M9GlcN	ΔpelΔpsl	Free	Aergia	7.69897	NA	7.64345	7.38021	7.0743	7.50515		0.01	M9GlcN	ΔpelΔpsl	Free	Aergia	0	0.088345	0.303372	0.234945	0.3864	0.521399
0.01	M9GlcN	ΔpelΔpsl	Free	Aergia	7.69897	7.50515	7.04811	7.60206	7.5563	7.50515	SEM (n =3)
												0.01	M9GlcN	ΔpelΔpsl	Free	UT1	0	0.235644	0.181356	0.139298	0.0934446	0.424341
												0.01	M9GlcN	ΔpelΔpsl	Free	phiKZ	0	0.399602	0.236507	0.519212	0.384388	0.388814
												0.01	M9GlcN	ΔpelΔpsl	Free	DMS3vir	0	0.238447	0.352107	0.410492	0.300164	0.304708
												0.01	M9GlcN	ΔpelΔpsl	Free	Aergia	0	0.088345	0.303372	0.234945	0.3864	0.521399
Infected cells data
MOI	Medium	Strain	Phages	Phage	T0	T1	T3	T7	T24	T48	Average (n=2)	MOI	Medium	Strain	Phages	Treatment	0	1	3	7	24	48
0.01	M9GlcN	MG1655	Infected cells	T4	0	5.94268	6.20412	5.64165	5.68124	5.60206		0.01	M9GlcN	MG1655	Infected cells	T4	0	6.24949	6.31044	6.01093	5.81196	5.84062
0.01	M9GlcN	MG1655	Infected cells	Bas37	0	4.5563	4.89759	4.88021	4.57918	3.90309		0.01	M9GlcN	MG1655	Infected cells	Bas37	0	4.74949	4.91313	4.78073	4.64759	3.91344
0.01	M9GlcN	MG1655	Infected cells	T7	0	5.84062	5.30103	4.93344	5.0642	4.80955		0.01	M9GlcN	MG1655	Infected cells	T7	0	5.4599	5.80103	5.08744	4.78467	4.59488
0.01	M9GlcN	MG1655	Infected cells	T5	0	4.77327	5.07918	4.20412	4.60206	2.90309		0.01	M9GlcN	MG1655	Infected cells	T5	0	4.42623	4.73208	3.82564	3.75257	2.75257
0.01	M9GlcN	MG1655	Infected cells	Bas27	0	6.30103	5.80618	5.30103	5.30103	3.68124		0.01	M9GlcN	MG1655	Infected cells	Bas27	0	6.0466	5.86523	5.37409	5.40309	3.71691
0.01	M9GlcN	MG1655	Infected cells	Bas08	0	6.50515	7.01703	7.07918	7.20412	6.81774		0.01	M9GlcN	MG1655	Infected cells	Bas08	0	6.53073	7.19862	7.14165	7.14165	6.68702
0.01	M9GlcN	MG1655	Infected cells	Bas07	0	5.5563	5.60206	5.26482	5.38021	6.60206		0.01	M9GlcN	MG1655	Infected cells	Bas07	0	5.55953	5.63698	5.66706	5.63756	6.52461
0.01	M9GlcN	MG1655	Infected cells	Bas54	0	5.60206	5.89759	6.30103	5.30103	4.44716		0.01	M9GlcN	MG1655	Infected cells	Bas54	0	5.60206	5.89897	6.00852	5.07083	4.20361
0.01	M9GlcN	MG1655	Infected cells	Bas60	0	5.92379	6.74819	6.30103	5.5563	4.77327		0.01	M9GlcN	MG1655	Infected cells	Bas60	0	5.81989	6.45802	6.42867	5.53073	4.70836
0.01	M9GlcN	MG1655	Infected cells	T4	0	6.5563	6.41676	6.38021	5.94268	6.07918	Standard deviation (n=2)
0.01	M9GlcN	MG1655	Infected cells	Bas37	0	4.94268	4.92867	4.68124	4.716	3.92379		0.01	M9GlcN	MG1655	Infected cells	T4	0	0.433896	0.150363	0.522241	0.184866	0.337376
0.01	M9GlcN	MG1655	Infected cells	T7	0	5.07918	6.30103	5.24144	4.50515	4.38021		0.01	M9GlcN	MG1655	Infected cells	Bas37	0	0.273211	0.0219726	0.140693	0.0967478	0.0146345
0.01	M9GlcN	MG1655	Infected cells	T5	0	4.07918	4.38498	3.44716	2.90309	2.60206		0.01	M9GlcN	MG1655	Infected cells	T7	0	0.538419	0.707107	0.217787	0.395308	0.303586
0.01	M9GlcN	MG1655	Infected cells	Bas27	0	5.79217	5.92428	5.44716	5.50515	3.75257		0.01	M9GlcN	MG1655	Infected cells	T5	0	0.490796	0.490872	0.535253	1.20135	0.21286
0.01	M9GlcN	MG1655	Infected cells	Bas08	0	6.5563	7.38021	7.20412	7.07918	6.5563		0.01	M9GlcN	MG1655	Infected cells	Bas27	0	0.359821	0.0835088	0.103328	0.144335	0.0504406
0.01	M9GlcN	MG1655	Infected cells	Bas07	0	5.67512	5.75257	5.98377	5.5563	6.44716		0.01	M9GlcN	MG1655	Infected cells	Bas08	0	0.0361703	0.256806	0.088345	0.088345	0.184866
0.01	M9GlcN	MG1655	Infected cells	Bas54	0	5.60206	5.90034	5.716	4.84062	3.96006		0.01	M9GlcN	MG1655	Infected cells	Bas07	0	0.114017	0.10269	0.367028	0.306167	0.20059
0.01	M9GlcN	MG1655	Infected cells	Bas60	0	5.716	6.16785	6.5563	5.50515	4.64345		0.01	M9GlcN	MG1655	Infected cells	Bas54	0	0	0.00194373	0.413676	0.325559	0.344429
0.01	M9GlcN	MG1655	Infected cells	Bas07	0	5.44716	5.5563	5.75257	5.97615	6.20412		0.01	M9GlcN	MG1655	Infected cells	Bas60	0	0.146925	0.410361	0.180505	0.0361703	0.0917957
0.01	M9GlcN	ΔpelΔpsl	Infected cells	UT1	0	NA	NA	6.44716	6.92379	6.94268	SEM (n=2)
0.01	M9GlcN	ΔpelΔpsl	Infected cells	phiKZ	0	NA	NA	7.38021	7.10721	7.35463		0.01	M9GlcN	MG1655	Infected cells	T4	0	0.306811	0.106322	0.36928	0.13072	0.238561
0.01	M9GlcN	ΔpelΔpsl	Infected cells	UT1	0	6.5563	6.44716	6.79217	6.50515	5.90309		0.01	M9GlcN	MG1655	Infected cells	Bas37	0	0.193189	0.015537	0.099485	0.068411	0.0103482
0.01	M9GlcN	ΔpelΔpsl	Infected cells	phiKZ	0	7.64345	7.64345	7.26317	6.716	8.07918		0.01	M9GlcN	MG1655	Infected cells	T7	0	0.38072	0.5	0.153999	0.279525	0.214668
0.01	M9GlcN	ΔpelΔpsl	Infected cells	UT1	0	6.88021	7.67512	6.64345	6.50515	6.68124		0.01	M9GlcN	MG1655	Infected cells	T5	0	0.347045	0.347099	0.378481	0.849485	0.150515
0.01	M9GlcN	ΔpelΔpsl	Infected cells	phiKZ	0	6.71728	6.60206	6.716	6.20412	7		0.01	M9GlcN	MG1655	Infected cells	Bas27	0	0.254432	0.0590497	0.073064	0.10206	0.0356669
0.01	M9GlcN	ΔpelΔpsl	Infected cells	DMS3vir	0	7.50515	6.84062	7.38021	7.716	8.04247		0.01	M9GlcN	MG1655	Infected cells	Bas08	0	0.0255763	0.181589	0.0624694	0.0624694	0.13072
0.01	M9GlcN	ΔpelΔpsl	Infected cells	DMS3vir	0	7.20412	7.20412	6.99114	7.81774	8.0536		0.01	M9GlcN	MG1655	Infected cells	Bas07	0	0.0658279	0.0592881	0.211904	0.176766	0.115811
0.01	M9GlcN	ΔpelΔpsl	Infected cells	DMS3vir	0	7.716	7.30103	7.60206	8	8.38021		0.01	M9GlcN	MG1655	Infected cells	Bas54	0	0	0.00137442	0.292513	0.230205	0.243548
0.01	M9GlcN	ΔpelΔpsl	Infected cells	Aergia	0	6.38021	6.44716	6.60206	6.15225	6.04247		0.01	M9GlcN	MG1655	Infected cells	Bas60	0	0.103891	0.290169	0.127636	0.0255763	0.0649093
0.01	M9GlcN	ΔpelΔpsl	Infected cells	Aergia	0	6.01831	5.85463	6.60206	6.20412	6.38021
0.01	M9GlcN	ΔpelΔpsl	Infected cells	Aergia	0	6.07918	6.60206	6.44716	6.44716	6.20412	Average (n=3)
												0.01	M9GlcN	ΔpelΔpsl	Infected cells	UT1	0	6.71826	7.06114	6.62759	6.6447	6.509		These data are also shown as part of Figure 2b
												0.01	M9GlcN	ΔpelΔpsl	Infected cells	phiKZ	0	7.18037	7.12276	7.11979	6.67578	7.47794
												0.01	M9GlcN	ΔpelΔpsl	Infected cells	DMS3vir	0	7.47509	7.11526	7.32447	7.84458	8.15876
												0.01	M9GlcN	ΔpelΔpsl	Infected cells	Aergia	0	6.15924	6.30128	6.55043	6.26784	6.20893
											StDev (n=3)
												0.01	M9GlcN	ΔpelΔpsl	Infected cells	UT1	0	0.229038	0.868303	0.17305	0.2417	0.540774
												0.01	M9GlcN	ΔpelΔpsl	Infected cells	phiKZ	0	0.6549	0.736376	0.354556	0.452887	0.550055
												0.01	M9GlcN	ΔpelΔpsl	Infected cells	DMS3vir	0	0.257262	0.242728	0.309253	0.143888	0.191862
												0.01	M9GlcN	ΔpelΔpsl	Infected cells	Aergia	0	0.193775	0.394488	0.0894327	0.157444	0.168924
											SEM (n=3)
												0.01	M9GlcN	ΔpelΔpsl	Infected cells	UT1	0	0.161954	0.613983	0.0999103	0.139545	0.312216
												0.01	M9GlcN	ΔpelΔpsl	Infected cells	phiKZ	0	0.463084	0.520696	0.204703	0.261474	0.317575
												0.01	M9GlcN	ΔpelΔpsl	Infected cells	DMS3vir	0	0.14853	0.140139	0.178547	0.0830739	0.110772
												0.01	M9GlcN	ΔpelΔpsl	Infected cells	Aergia	0	0.111876	0.227757	0.051634	0.0909004	0.0975281

## Sheet: Figure 2a+S2a+S3a-c
CFU - viable cells from early stationary phase experiments
MOI	Medium	Strain	Antibiotic	Phage	T0	T1	T3	T7	T24	T48	Average (n=3)	MOI	Medium	Strain	Antibiotic	Phage	0	1	3	7	24	48
0.01	M9GlcN	ΔpelΔpsl	-, 12h	-	9.60476	9.51851	9.17609	9.34242	9.34242	9.30103		0.01	M9GlcN	ΔpelΔpsl	-, 12h	-	9.56513	9.39501	9.28578	9.29632	9.34886	9.33159
0.01	M9GlcN	ΔpelΔpsl	Ciprofloxacin 10µg/mL, 12h	-	9.60476	7.5	7	6.77815	7	6.78989		0.01	M9GlcN	ΔpelΔpsl	Ciprofloxacin 10µg/mL, 12h	-	9.56513	7.28406	6.62893	6.53196	6.82225	6.84284
0.01	M9GlcN	ΔpelΔpsl	Meropenem 12µg/mL, 12h	-	9.60476	9.32222	9.36173	9.27875	9.32222	9.50515		0.01	M9GlcN	ΔpelΔpsl	Meropenem 12µg/mL, 12h	-	9.56513	9.26054	9.31384	9.29647	9.34155	9.40954
0.01	M9GlcN	ΔpelΔpsl	-	UT1, 12h	9.60476	9.27875	9.36173	9.25527	9.25527	9.74819		0.01	M9GlcN	ΔpelΔpsl	-	UT1, 12h	9.56513	9.25388	9.3324	9.29858	9.33957	9.38029
0.01	M9GlcN	ΔpelΔpsl	-	DMS3vir, 12h	9.60476	9.34242	9.4624	9.36173	9.27875	9.83251		0.01	M9GlcN	ΔpelΔpsl	-	DMS3vir, 12h	9.56513	9.20857	9.34739	9.29688	9.32962	9.43846
0.01	M9GlcN	ΔpelΔpsl	-	phiKZ, 12h	9.60476	9.30103	9.39794	9.30103	9.17609	9.65321		0.01	M9GlcN	ΔpelΔpsl	-	phiKZ, 12h	9.56513	9.25347	9.32514	9.25196	9.31808	9.4702
0.01	M9GlcN	ΔpelΔpsl	-, 8h	-	9.63241	9.27875	9.25527	9.36173	9.27875	9.50515		0.01	M9GlcN	ΔpelΔpsl	-, 8h	-	9.57572	9.20967	9.27053	9.32694	9.3338	9.31217
0.01	M9GlcN	ΔpelΔpsl	Ciprofloxacin 10µg/mL, 8h	-	9.63241	6.8451	5.3662	4.7611	3.60206	2		0.01	M9GlcN	ΔpelΔpsl	Ciprofloxacin 10µg/mL, 8h	-	9.57572	6.58557	5.63879	4.71327	3.63253	3.12207
0.01	M9GlcN	ΔpelΔpsl	Meropenem 12µg/mL, 8h	-	9.63241	9.38021	9.07918	9.14613	9.25527	9.34242		0.01	M9GlcN	ΔpelΔpsl	Meropenem 12µg/mL, 8h	-	9.57572	9.28769	9.22563	9.16546	9.23721	9.24794
0.01	M9GlcN	ΔpelΔpsl	-	UT1, 8h	9.63241	9.27875	9.25527	9.30103	9.27875	9.51851		0.01	M9GlcN	ΔpelΔpsl	-	UT1, 8h	9.57572	9.28542	9.39793	9.34447	9.21965	9.35211
0.01	M9GlcN	ΔpelΔpsl	-	DMS3vir, 8h	9.63241	9.36173	9.25527	9.41497	9.23045	9.51851		0.01	M9GlcN	ΔpelΔpsl	-	DMS3vir, 8h	9.57572	9.27219	9.32922	9.35542	9.31879	9.38993
0.01	M9GlcN	ΔpelΔpsl	-	phiKZ, 8h	9.63241	9.39794	9.23045	9.44716	9.20412	9.79934		0.01	M9GlcN	ΔpelΔpsl	-	phiKZ, 8h	9.57572	9.3236	9.37964	9.36679	9.33631	9.44446
0.01	M9GlcN	ΔpelΔpsl	-, 12h	-	9.60874	9.4624	9.38021	9.34242	9.36173	9.41497
0.01	M9GlcN	ΔpelΔpsl	Ciprofloxacin 10µg/mL, 12h	-	9.60874	7.17609	6.39794	6.42867	6.72818	6.69723	StDev (n=3)
0.01	M9GlcN	ΔpelΔpsl	Meropenem 12µg/mL, 12h	-	9.60874	9.38021	9.27875	9.38021	9.25527	9.36173		0.01	M9GlcN	ΔpelΔpsl	-, 12h	-	0.0721131	0.16768	0.102911	0.0798491	0.0111458	0.0730698
0.01	M9GlcN	ΔpelΔpsl	-	UT1, 12h	9.60874	9.27875	9.38021	9.36173	9.30103	9.11394		0.01	M9GlcN	ΔpelΔpsl	Ciprofloxacin 10µg/mL, 12h	-	0.0721131	0.187009	0.324552	0.214121	0.154025	0.178087
0.01	M9GlcN	ΔpelΔpsl	-	DMS3vir, 12h	9.60874	9.20412	9.30103	9.41497	9.27875	9.27875		0.01	M9GlcN	ΔpelΔpsl	Meropenem 12µg/mL, 12h	-	0.0721131	0.159713	0.0429441	0.0764371	0.0973923	0.0828048
0.01	M9GlcN	ΔpelΔpsl	-	phiKZ, 12h	9.60874	9.25527	9.32222	9.27875	9.38021	9.41497		0.01	M9GlcN	ΔpelΔpsl	-	UT1, 12h	0.0721131	0.0430897	0.067434	0.0559298	0.108807	0.329089
0.01	M9GlcN	ΔpelΔpsl	-, 8h	-	9.46471	9.20412	9.30103	9.41497	9.34242	9.25527		0.01	M9GlcN	ΔpelΔpsl	-	DMS3vir, 12h	0.0721131	0.131677	0.100217	0.16065	0.0881095	0.34329
0.01	M9GlcN	ΔpelΔpsl	Ciprofloxacin 10µg/mL, 8h	-	9.46471	6.5536	5.46214	5.17121	4.08805	4.38908		0.01	M9GlcN	ΔpelΔpsl	-	phiKZ, 12h	0.0721131	0.04848	0.0713787	0.0666402	0.123286	0.162589
0.01	M9GlcN	ΔpelΔpsl	Meropenem 12µg/mL, 8h	-	9.46471	9.27875	9.25527	9.20412	9.11394	9.25527		0.01	M9GlcN	ΔpelΔpsl	-, 8h	-	0.0961436	0.0664866	0.0264181	0.109647	0.051276	0.17175
0.01	M9GlcN	ΔpelΔpsl	-	UT1, 8h	9.46471	9.32222	9.44716	9.47712	9.30103	9.36173		0.01	M9GlcN	ΔpelΔpsl	Ciprofloxacin 10µg/mL, 8h	-	0.0961436	0.245116	0.39201	0.48364	0.44107	1.20111
0.01	M9GlcN	ΔpelΔpsl	-	DMS3vir, 8h	9.46471	9.27875	9.47712	9.44716	9.44716	9.44716		0.01	M9GlcN	ΔpelΔpsl	Meropenem 12µg/mL, 8h	-	0.0961436	0.0883855	0.134102	0.0334817	0.115305	0.0983525
0.01	M9GlcN	ΔpelΔpsl	-	phiKZ, 8h	9.46471	9.34242	9.43136	9.39794	9.4624	9.25527		0.01	M9GlcN	ΔpelΔpsl	-	UT1, 8h	0.0961436	0.0339669	0.125507	0.117132	0.122163	0.171414
0.01	M9GlcN	ΔpelΔpsl	-, 12h	-	9.48189	9.20412	9.30103	9.20412	9.34242	9.27875		0.01	M9GlcN	ΔpelΔpsl	-	DMS3vir, 8h	0.0961436	0.0929921	0.128084	0.132012	0.113766	0.164825
0.01	M9GlcN	ΔpelΔpsl	Ciprofloxacin 10µg/mL, 12h	-	9.48189	7.17609	6.48886	6.38908	6.73856	7.04139		0.01	M9GlcN	ΔpelΔpsl	-	phiKZ, 8h	0.0961436	0.0853166	0.131217	0.0996632	0.129247	0.307564
0.01	M9GlcN	ΔpelΔpsl	Meropenem 12µg/mL, 12h	-	9.48189	9.07918	9.30103	9.23045	9.44716	9.36173
0.01	M9GlcN	ΔpelΔpsl	-	UT1, 12h	9.48189	9.20412	9.25527	9.27875	9.4624	9.27875	SEM (n=3)
0.01	M9GlcN	ΔpelΔpsl	-	DMS3vir, 12h	9.48189	9.07918	9.27875	9.11394	9.43136	9.20412		0.01	M9GlcN	ΔpelΔpsl	-, 12h	-	0.0416345	0.0968103	0.0594158	0.0461009	0.00643505	0.0421868
0.01	M9GlcN	ΔpelΔpsl	-	phiKZ, 12h	9.48189	9.20412	9.25527	9.17609	9.39794	9.34242		0.01	M9GlcN	ΔpelΔpsl	Ciprofloxacin 10µg/mL, 12h	-	0.0416345	0.10797	0.18738	0.123623	0.0889265	0.102819
0.01	M9GlcN	ΔpelΔpsl	-, 8h	-	9.63004	9.14613	9.25527	9.20412	9.38021	9.17609		0.01	M9GlcN	ΔpelΔpsl	Meropenem 12µg/mL, 12h	-	0.0416345	0.0922104	0.0247938	0.044131	0.0562295	0.0478074
0.01	M9GlcN	ΔpelΔpsl	Ciprofloxacin 10µg/mL, 8h	-	9.63004	6.358	6.08805	4.20749	3.20749	2.97712		0.01	M9GlcN	ΔpelΔpsl	-	UT1, 12h	0.0416345	0.0248779	0.038933	0.0322911	0.06282	0.19
0.01	M9GlcN	ΔpelΔpsl	Meropenem 12µg/mL, 8h	-	9.63004	9.20412	9.34242	9.14613	9.34242	9.14613		0.01	M9GlcN	ΔpelΔpsl	-	DMS3vir, 12h	0.0416345	0.0760239	0.0578605	0.0927515	0.0508701	0.198199
0.01	M9GlcN	ΔpelΔpsl	-	UT1, 8h	9.63004	9.25527	9.49136	9.25527	9.07918	9.17609		0.01	M9GlcN	ΔpelΔpsl	-	phiKZ, 12h	0.0416345	0.02799	0.0412105	0.0384747	0.071179	0.093871
0.01	M9GlcN	ΔpelΔpsl	-	DMS3vir, 8h	9.63004	9.17609	9.25527	9.20412	9.27875	9.20412		0.01	M9GlcN	ΔpelΔpsl	-, 8h	-	0.0555085	0.038386	0.0152525	0.0633046	0.0296042	0.0991598
0.01	M9GlcN	ΔpelΔpsl	-	phiKZ, 8h	9.63004	9.23045	9.47712	9.25527	9.34242	9.27875		0.01	M9GlcN	ΔpelΔpsl	Ciprofloxacin 10µg/mL, 8h	-	0.0555085	0.141518	0.226327	0.27923	0.254652	0.693464
0.01	M9GlcN	MG1655	-, 12h	-	9.56994	9.17609	9.14613	9.27875	9.20412	9.49136		0.01	M9GlcN	ΔpelΔpsl	Meropenem 12µg/mL, 8h	-	0.0555085	0.0510294	0.0774236	0.0193306	0.0665716	0.0567838
0.01	M9GlcN	MG1655	Ciprofloxacin 10µg/mL, 12h	-	9.56994	8.95424	8.8451	8.04139	8.37794	8.60206		0.01	M9GlcN	ΔpelΔpsl	-	UT1, 8h	0.0555085	0.0196108	0.0724615	0.0676259	0.0705306	0.0989658
0.01	M9GlcN	MG1655	Ampicillin 100µg/mL, 12h	-	9.56994	9.11394	9.07918	9.25527	9.25527	9.38021		0.01	M9GlcN	ΔpelΔpsl	-	DMS3vir, 8h	0.0555085	0.053689	0.0739496	0.076217	0.0656828	0.0951615
0.01	M9GlcN	MG1655	-	T4, 12h	9.56994	9.27875	9.20412	9.25527	9.07918	9.39794		0.01	M9GlcN	ΔpelΔpsl	-	phiKZ, 8h	0.0555085	0.0492576	0.0757583	0.0575406	0.074621	0.177572
0.01	M9GlcN	MG1655	-	T5, 12h	9.56994	9.20412	9.27875	9.23045	7.19011	9.39794
0.01	M9GlcN	MG1655	-	T7, 12h	9.56994	9.30103	9.11394	9.11394	9.11394	9.32222	Average (n=3)
0.01	M9GlcN	MG1655	-, 8h	-	9.56029	9.14613	9.14613	9.07918	9.20412	9.44716		0.01	M9GlcN	MG1655	-, 12h	-	9.56997	9.12307	9.40353	9.28388	9.27371	9.52989
0.01	M9GlcN	MG1655	Ciprofloxacin 10µg/mL, 8h	-	9.56029	8.44041	8.31162	7.69897	7.64833	7		0.01	M9GlcN	MG1655	Ciprofloxacin 10µg/mL, 12h	-	9.56997	8.81045	8.70015	8.44085	8.58862	8.55272
0.01	M9GlcN	MG1655	Ampicillin 100µg/mL, 8h	-	9.56029	9.20412	9.07918	9.14613	9.07918	9.14613		0.01	M9GlcN	MG1655	Ampicillin 100µg/mL, 12h	-	9.56997	9.44222	9.40792	9.19989	9.41842	9.5067
0.01	M9GlcN	MG1655	-	T4, 8h	9.56029	9.27875	9.25527	9.27875	9.11394	9.39794		0.01	M9GlcN	MG1655	-	T4, 12h	9.56997	9.3523	9.30218	9.30218	9.1883	9.44074
0.01	M9GlcN	MG1655	-	T5, 8h	9.56029	9.20412	9.07918	9.34242	9.07918	9.38021		0.01	M9GlcN	MG1655	-	T5, 12h	9.56997	9.25666	9.08701	9.09235	9.35884	9.51469
0.01	M9GlcN	MG1655	-	T7, 8h	9.56029	9.11394	9.07918	7.60206	4.77815	7.63592		0.01	M9GlcN	MG1655	-	T7, 12h	9.56997	9.38471	9.57308	8.94332	9.25732	9.41958
0.01	M9GlcN	MG1655	-, 12h	-	9.32222	9.11394	9.4624	9.34242	9.25527	9.34242		0.01	M9GlcN	MG1655	-, 8h	-	9.5891	9.37169	9.31001	9.1296	9.21965	9.38576
0.01	M9GlcN	MG1655	Ciprofloxacin 10µg/mL, 12h	-	9.32222	8.77815	8.6902	8.59106	8.65375	8.53148		0.01	M9GlcN	MG1655	Ciprofloxacin 10µg/mL, 8h	-	9.5891	8.66321	8.12844	7.62296	7.27652	6.73561
0.01	M9GlcN	MG1655	Ampicillin 100µg/mL, 12h	-	9.32222	9.70757	9.49136	9.11394	9.69897	9.47712		0.01	M9GlcN	MG1655	Ampicillin 100µg/mL, 8h	-	9.5891	9.32597	9.03754	9.01641	9.25527	9.22652
0.01	M9GlcN	MG1655	-	T4, 12h	9.32222	9.47712	9.14613	9.44716	9.25527	9.44716		0.01	M9GlcN	MG1655	-	T4, 8h	9.5891	9.36871	9.29591	9.32	9.32792	9.31687
0.01	M9GlcN	MG1655	-	T5, 12h	9.32222	9.36173	9.07918	8.77815	9.4624	9.44716		0.01	M9GlcN	MG1655	-	T5, 8h	9.5891	9.32151	9.18735	9.36354	9.21774	9.32151
0.01	M9GlcN	MG1655	-	T7, 12h	9.32222	9.49136	9.79239	9.11394	9.54407	9.38021		0.01	M9GlcN	MG1655	-	T7, 8h	9.5891	9.19111	8.99449	4.73099	6.11148	7.7947
0.01	M9GlcN	MG1655	-, 8h	-	9.48189	9.27875	9.20412	9.23045	9.27875	9.27875
0.01	M9GlcN	MG1655	Ciprofloxacin 10µg/mL, 8h	-	9.48189	8.90309	8.47712	7.95424	7.90309	7.60476	StDev (n=3)
0.01	M9GlcN	MG1655	Ampicillin 100µg/mL, 8h	-	9.48189	9.34242	9.07918	9.20412	9.25527	9.25527		0.01	M9GlcN	MG1655	-, 12h	-	0.247761	0.0490957	0.233597	0.0561623	0.0804048	0.209401
0.01	M9GlcN	MG1655	-	T4, 8h	9.48189	9.38021	9.11394	9.30103	9.27875	9.23045		0.01	M9GlcN	MG1655	Ciprofloxacin 10µg/mL, 12h	-	0.247761	0.130666	0.140231	0.34947	0.186835	0.042871
0.01	M9GlcN	MG1655	-	T5, 8h	9.48189	9.25527	9.27875	9.20412	9.17609	9.20412		0.01	M9GlcN	MG1655	Ampicillin 100µg/mL, 12h	-	0.247761	0.301775	0.295973	0.0754583	0.244035	0.143576
0.01	M9GlcN	MG1655	-	T7, 8h	9.48189	9.20412	9.17609	3.30103	6.77815	6.90309		0.01	M9GlcN	MG1655	-	T4, 12h	0.247761	0.108669	0.221975	0.12813	0.095312	0.0399789
0.01	M9GlcN	MG1655	-, 12h	-	9.81774	9.07918	9.60206	9.23045	9.36173	9.75587		0.01	M9GlcN	MG1655	-	T5, 12h	0.247761	0.0909949	0.187954	0.227988	1.25639	0.161478
0.01	M9GlcN	MG1655	Ciprofloxacin 10µg/mL, 12h	-	9.81774	8.69897	8.56517	8.69011	8.73417	8.52461		0.01	M9GlcN	MG1655	-	T7, 12h	0.247761	0.0972242	0.397759	0.295536	0.248333	0.121906
0.01	M9GlcN	MG1655	Ampicillin 100µg/mL, 12h	-	9.81774	9.50515	9.65321	9.23045	9.30103	9.66276		0.01	M9GlcN	MG1655	-, 8h	-	0.124149	0.283691	0.235423	0.0873344	0.053065	0.0930048
0.01	M9GlcN	MG1655	-	T4, 12h	9.81774	9.30103	9.5563	9.20412	9.23045	9.47712		0.01	M9GlcN	MG1655	Ciprofloxacin 10µg/mL, 8h	-	0.124149	0.231814	0.46799	0.375101	0.873949	1.02719
0.01	M9GlcN	MG1655	-	T5, 12h	9.81774	9.20412	8.90309	8.95424	9.25527	9.69897		0.01	M9GlcN	MG1655	Ampicillin 100µg/mL, 8h	-	0.124149	0.114512	0.0721334	0.276433	0.176091	0.0705527
0.01	M9GlcN	MG1655	-	T7, 12h	9.81774	9.36173	9.81291	8.60206	9.11394	9.5563		0.01	M9GlcN	MG1655	-	T4, 8h	0.124149	0.0847895	0.205324	0.0533222	0.242331	0.0838736
0.01	M9GlcN	MG1655	-, 8h	-	9.72512	9.6902	9.57978	9.07918	9.17609	9.43136		0.01	M9GlcN	MG1655	-	T5, 8h	0.124149	0.161077	0.100837	0.170955	0.163409	0.101666
0.01	M9GlcN	MG1655	Ciprofloxacin 10µg/mL, 8h	-	9.72512	8.64613	7.59656	7.21568	6.27815	5.60206		0.01	M9GlcN	MG1655	-	T7, 8h	0.124149	0.0715569	0.23566	2.48642	1.1547	0.980692
0.01	M9GlcN	MG1655	Ampicillin 100µg/mL, 8h	-	9.72512	9.43136	8.95424	8.69897	9.43136	9.27815
0.01	M9GlcN	MG1655	-	T4, 8h	9.72512	9.44716	9.51851	9.38021	9.59106	9.32222	SEM (n=3)
0.01	M9GlcN	MG1655	-	T5, 8h	9.72512	9.50515	9.20412	9.54407	9.39794	9.38021		0.01	M9GlcN	MG1655	-, 12h	-	0.143045	0.0283454	0.134867	0.0324253	0.0464217	0.120898
0.01	M9GlcN	MG1655	-	T7, 8h	9.72512	9.25527	8.72818	3.28989	6.77815	8.8451		0.01	M9GlcN	MG1655	Ciprofloxacin 10µg/mL, 12h	-	0.143045	0.0754401	0.0809624	0.201767	0.107869	0.0247516
												0.01	M9GlcN	MG1655	Ampicillin 100µg/mL, 12h	-	0.143045	0.17423	0.17088	0.0435658	0.140893	0.0828939
												0.01	M9GlcN	MG1655	-	T4, 12h	0.143045	0.0627402	0.128158	0.073976	0.0550284	0.0230818
												0.01	M9GlcN	MG1655	-	T5, 12h	0.143045	0.052536	0.108515	0.161212	0.888403	0.0932293
												0.01	M9GlcN	MG1655	-	T7, 12h	0.143045	0.0561324	0.229646	0.170628	0.143375	0.0703823
												0.01	M9GlcN	MG1655	-, 8h	-	0.0716775	0.163789	0.135921	0.0504226	0.0306371	0.0536964
												0.01	M9GlcN	MG1655	Ciprofloxacin 10µg/mL, 8h	-	0.0716775	0.133838	0.270194	0.216564	0.504575	0.593051
												0.01	M9GlcN	MG1655	Ampicillin 100µg/mL, 8h	-	0.0716775	0.0661135	0.0416462	0.159598	0.101666	0.0407336
												0.01	M9GlcN	MG1655	-	T4, 8h	0.0716775	0.0489533	0.118544	0.0307856	0.13991	0.0484244
												0.01	M9GlcN	MG1655	-	T5, 8h	0.0716775	0.0929977	0.0582185	0.0987008	0.0943444	0.0586971
												0.01	M9GlcN	MG1655	-	T7, 8h	0.0716775	0.0413134	0.136058	1.43554	0.666667	0.566203
PFU - free phages from early stationary phase experiments
MOI	Medium	Strain	Phages	Phage	T0	T1	T3	T7	T24	T48	Average (n=3)	MOI	Medium	Strain	Phages	Phage	0	1	3	7	24	48
0.01	M9GlcN	ΔpelΔpsl	Free	UT1_12h	7.47712	4.95585	4.44716	4.30103	5.04922	4.44716		0.01	M9GlcN	ΔpelΔpsl	Free	UT1_12h	7.47712	4.95321	5.14871	4.45844	5.28866	5.16954
0.01	M9GlcN	ΔpelΔpsl	Free	DMS3vir_12h	7.47712	4.96379	4.5563	3.90309	4.07918	4.20412		0.01	M9GlcN	ΔpelΔpsl	Free	DMS3vir_12h	7.47712	4.9541	5.30536	3.7024	4.27725	4.74259
0.01	M9GlcN	ΔpelΔpsl	Free	phiKZ_12h	7.47712	4.60206	4.20412	4.44716	4.44716	5.77815		0.01	M9GlcN	ΔpelΔpsl	Free	phiKZ_12h	7.47712	4.57682	4.48357	4.08445	4.72326	4.91015
0.01	M9GlcN	ΔpelΔpsl	Free	UT1_8h	7.47712	5.44716	5.716	6.01831	6.55925	6.94448		0.01	M9GlcN	ΔpelΔpsl	Free	UT1_8h	7.47712	5.54452	5.66643	6.06049	6.83682	6.84761
0.01	M9GlcN	ΔpelΔpsl	Free	DMS3vir_8h	7.47712	4.20412	5.68124	5.30103	4.90309	6.80618		0.01	M9GlcN	ΔpelΔpsl	Free	DMS3vir_8h	7.47712	4.7288	5.35553	5.38612	5.22117	6.18257
0.01	M9GlcN	ΔpelΔpsl	Free	phiKZ_8h	7.47712	4.30103	4.77815	4.716	6	7.04922		0.01	M9GlcN	ΔpelΔpsl	Free	phiKZ_8h	7.47712	4.61026	4.7611	5.07372	5.89565	6.91879
0.01	M9GlcN	ΔpelΔpsl	Free	UT1_12h	7.47712	4.92379	6.03073	4.30103	5.76317	5.50515	StDev (n=3)
0.01	M9GlcN	ΔpelΔpsl	Free	DMS3vir_12h	7.47712	4.95585	6.50515	3.60206	4.45154	5.38021		0.01	M9GlcN	ΔpelΔpsl	Free	UT1_12h	0	0.0281981	0.80706	0.272649	0.41094	0.626121
0.01	M9GlcN	ΔpelΔpsl	Free	phiKZ_12h	7.47712	4.44716	5.04247	4.20412	5.07918	4.44716		0.01	M9GlcN	ΔpelΔpsl	Free	DMS3vir_12h	0	0.0106607	1.0497	0.1738	0.187317	0.594281
0.01	M9GlcN	ΔpelΔpsl	Free	UT1_8h	7.47712	5.50515	4.60206	5.716	6.96006	6.80618		0.01	M9GlcN	ΔpelΔpsl	Free	phiKZ_12h	0	0.119065	0.48402	0.435074	0.323482	0.752267
0.01	M9GlcN	ΔpelΔpsl	Free	DMS3vir_8h	7.47712	6.38021	4.50515	5.5563	5.5563	5.81774		0.01	M9GlcN	ΔpelΔpsl	Free	UT1_8h	0	0.121906	1.04048	0.367398	0.24088	0.0841868
0.01	M9GlcN	ΔpelΔpsl	Free	phiKZ_8h	7.47712	4.50515	3.90309	5.30103	5.91368	6.716		0.01	M9GlcN	ΔpelΔpsl	Free	DMS3vir_8h	0	1.4615	0.743143	0.147382	0.32694	0.542659
0.01	M9GlcN	ΔpelΔpsl	Free	UT1_12h	7.47712	4.98	4.96826	4.77327	5.0536	5.5563		0.01	M9GlcN	ΔpelΔpsl	Free	phiKZ_8h	0	0.373066	0.849613	0.313556	0.114435	0.178
0.01	M9GlcN	ΔpelΔpsl	Free	DMS3vir_12h	7.47712	4.94268	4.85463	3.60206	4.30103	4.64345	SEM(n=3)
0.01	M9GlcN	ΔpelΔpsl	Free	phiKZ_12h	7.47712	4.68124	4.20412	3.60206	4.64345	4.50515		0.01	M9GlcN	ΔpelΔpsl	Free	UT1_12h	0	0.0162802	0.465956	0.157414	0.237256	0.361491
0.01	M9GlcN	ΔpelΔpsl	Free	UT1_8h	7.47712	5.68124	6.68124	6.44716	6.99114	6.79217		0.01	M9GlcN	ΔpelΔpsl	Free	DMS3vir_12h	0	0.00615497	0.606044	0.100343	0.108148	0.343108
0.01	M9GlcN	ΔpelΔpsl	Free	DMS3vir_8h	7.47712	3.60206	5.88021	5.30103	5.20412	5.92379		0.01	M9GlcN	ΔpelΔpsl	Free	phiKZ_12h	0	0.0687424	0.279449	0.25119	0.186763	0.434322
0.01	M9GlcN	ΔpelΔpsl	Free	phiKZ_8h	7.47712	5.02461	5.60206	5.20412	5.77327	6.99114		0.01	M9GlcN	ΔpelΔpsl	Free	UT1_8h	0	0.0703823	0.600719	0.212117	0.139072	0.0486053
0.01	M9GlcN	MG1655	Free	T4_12h	7.47712	5.03342	4.5563	4.68124	5.01183	4.68124		0.01	M9GlcN	ΔpelΔpsl	Free	DMS3vir_8h	0	0.8438	0.429054	0.0850908	0.188759	0.313304
0.01	M9GlcN	MG1655	Free	T5_12h	7.47712	4.716	4.64345	4.30103	3.60206	3.60206		0.01	M9GlcN	ΔpelΔpsl	Free	phiKZ_8h	0	0.21539	0.490524	0.181032	0.066069	0.102768
0.01	M9GlcN	MG1655	Free	T7_12h	7.47712	5.50515	5.50515	5.60206	4.79217	5.20412
0.01	M9GlcN	MG1655	Free	T4_8h	7.47712	6.83251	5.24371	5.85733	6.07918	4.44716	Average (n=3)
0.01	M9GlcN	MG1655	Free	T5_8h	7.47712	4.94268	4.5563	5.5563	4.20412	3.60206		0.01	M9GlcN	MG1655	Free	T4_12h	7.47712	5.22823	4.87175	3.96179	4.7821	4.78604
0.01	M9GlcN	MG1655	Free	T7_8h	7.47712	5.89759	7.99114	9.44448	9.20682	7.84062		0.01	M9GlcN	MG1655	Free	T5_12h	7.47712	4.78909	4.51183	3.83505	3.60206	3.60206
0.01	M9GlcN	MG1655	Free	T4_8h	7.47712	7.11877	5.38021	5.50515	4.85733	5.0932		0.01	M9GlcN	MG1655	Free	T7_12h	7.47712	5.17406	5.70527	5.52811	4.75052	4.29512
0.01	M9GlcN	MG1655	Free	T5_8h	7.47712	4.44716	4.07918	5.44716	3.60206	3.60206		0.01	M9GlcN	MG1655	Free	T4_8h	7.47712	6.71104	5.74199	5.91423	6.09591	5.22463
0.01	M9GlcN	MG1655	Free	T7_8h	7.47712	5.50515	7.06677	9.44716	8.87409	9.09092		0.01	M9GlcN	MG1655	Free	T5_8h	7.47712	4.61233	4.81389	6.23982	4.6332	3.88376
0.01	M9GlcN	MG1655	Free	T4_12h	7.47712	5.20412	NA	3.60206	4.5563	4.5563		0.01	M9GlcN	MG1655	Free	T7_8h	7.47712	6.10194	7.93536	9.33944	8.75891	8.60392
0.01	M9GlcN	MG1655	Free	T5_12h	7.47712	4.90309	NA	3.60206	3.60206	3.60206	StDev (n=3)
0.01	M9GlcN	MG1655	Free	T7_12h	7.47712	5.30103	5.83251	5.38021	4.5563	3.60206		0.01	M9GlcN	MG1655	Free	T4_12h	0	0.207919	0.446105	0.623066	0.22779	0.296374
0.01	M9GlcN	MG1655	Free	T4_12h	7.47712	5.44716	5.18719	3.60206	4.77815	5.12057		0.01	M9GlcN	MG1655	Free	T5_12h	0	0.100027	0.18614	0.403551	0	0
0.01	M9GlcN	MG1655	Free	T5_12h	7.47712	4.74819	4.38021	3.60206	3.60206	3.60206		0.01	M9GlcN	MG1655	Free	T7_12h	0	0.409608	0.175427	0.128084	0.177105	0.82257
0.01	M9GlcN	MG1655	Free	T7_12h	7.47712	4.716	5.77815	5.60206	4.90309	4.07918		0.01	M9GlcN	MG1655	Free	T4_8h	0	0.48013	0.747959	0.440297	1.24703	0.850839
0.01	M9GlcN	MG1655	Free	T4_8h	7.47712	6.18184	6.60206	6.38021	7.35122	6.13354		0.01	M9GlcN	MG1655	Free	T5_8h	0	0.28609	0.891849	1.27958	1.29992	0.487918
0.01	M9GlcN	MG1655	Free	T5_8h	7.47712	4.44716	5.80618	7.716	6.09342	4.44716		0.01	M9GlcN	MG1655	Free	T7_8h	0	0.721026	0.842096	0.184267	0.515247	0.669378
0.01	M9GlcN	MG1655	Free	T7_8h	7.47712	6.90309	8.74819	9.12667	8.19582	8.88021	SEM (n=3)
												0.01	M9GlcN	MG1655	Free	T4_12h	0	0.120042	0.315444	0.359727	0.131515	0.171112
												0.01	M9GlcN	MG1655	Free	T5_12h	0	0.0577504	0.131621	0.23299	0	0
												0.01	M9GlcN	MG1655	Free	T7_12h	0	0.236487	0.101283	0.0739496	0.102252	0.474911
												0.01	M9GlcN	MG1655	Free	T4_8h	0	0.277203	0.431835	0.254205	0.719971	0.491232
												0.01	M9GlcN	MG1655	Free	T5_8h	0	0.165174	0.514909	0.738763	0.750512	0.281699
												0.01	M9GlcN	MG1655	Free	T7_8h	0	0.416285	0.486184	0.106387	0.297478	0.386466
											Average (n=3)	MOI	Medium	Strain	Phages	Phage	0	1	3	7	24	48
												0.01	M9GlcN	ΔpelΔpsl	Infected cells	UT1, 12h	0	7.01451	6.97111	7.16337	6.96959	6.74202
Infected cells early stationary phase experiments												0.01	M9GlcN	ΔpelΔpsl	Infected cells	DMS3vir, 12h	0	6.73347	6.74016	6.70502	6.65834	6.95343
MOI	Medium	Strain	Phages	Phage	T0	T1	T3	T7	T24	T48		0.01	M9GlcN	ΔpelΔpsl	Infected cells	phiKZ, 12h	0	6.99214	7.01775	6.74949	6.17952	6.12789
0.01	M9GlcN	ΔpelΔpsl	Infected cells	UT1, 12h	0	6.95585	7.00173	6.77815	6.77815	5.74819		0.01	M9GlcN	ΔpelΔpsl	Infected cells	UT1, 8h	0	7.01753	7.63875	7.53517	7.6066	7.93387
0.01	M9GlcN	ΔpelΔpsl	Infected cells	DMS3vir, 12h	0	6.70412	6.80955	6.5563	6.50515	7.5563		0.01	M9GlcN	ΔpelΔpsl	Infected cells	DMS3vir, 8h	0	6.99467	7.71151	7.64486	7.91799	8.18301
0.01	M9GlcN	ΔpelΔpsl	Infected cells	phiKZ, 12h	0	6.716	6.79217	6.68124	5.30103	5.5563		0.01	M9GlcN	ΔpelΔpsl	Infected cells	phiKZ, 8h	0	6.91262	7.69724	7.50287	7.14122	7.43597
0.01	M9GlcN	ΔpelΔpsl	Infected cells	UT1, 8h	0	6.68124	7.44716	7.5563	7.07918	7.94448	StDev (n=3)
0.01	M9GlcN	ΔpelΔpsl	Infected cells	DMS3vir, 8h	0	6.7297	7.5563	7.68124	7.68124	8.60206		0.01	M9GlcN	ΔpelΔpsl	Infected cells	UT1, 12h	0	0.0618864	0.148641	0.365441	0.192101	0.885515
0.01	M9GlcN	ΔpelΔpsl	Infected cells	phiKZ, 8h	0	6.716	7.64345	7.44716	6.716	7.30103		0.01	M9GlcN	ΔpelΔpsl	Infected cells	DMS3vir, 12h	0	0.109483	0.160815	0.149168	0.18776	0.522918
0.01	M9GlcN	ΔpelΔpsl	Infected cells	UT1, 12h	0	7.07918	6.80955	7.20682	7.16235	7.44716		0.01	M9GlcN	ΔpelΔpsl	Infected cells	phiKZ, 12h	0	0.244527	0.19743	0.15212	0.763359	0.49614
0.01	M9GlcN	ΔpelΔpsl	Infected cells	DMS3vir, 12h	0	6.64165	6.5563	6.85463	6.8678	6.68124		0.01	M9GlcN	ΔpelΔpsl	Infected cells	UT1, 8h	0	0.350232	0.189284	0.0795832	0.482116	0.096489
0.01	M9GlcN	ΔpelΔpsl	Infected cells	phiKZ, 12h	0	7.07918	7.10206	6.64345	6.5563	6.38021		0.01	M9GlcN	ΔpelΔpsl	Infected cells	DMS3vir, 8h	0	0.234432	0.230331	0.125537	0.218763	0.374701
0.01	M9GlcN	ΔpelΔpsl	Infected cells	UT1, 8h	0	7.38021	7.64345	7.44716	8.02461	7.83251		0.01	M9GlcN	ΔpelΔpsl	Infected cells	phiKZ, 8h	0	0.201553	0.174168	0.158059	0.468497	0.394478
0.01	M9GlcN	ΔpelΔpsl	Infected cells	DMS3vir, 8h	0	7.07918	7.60206	7.50515	7.96006	7.88021	SEM (n=3)
0.01	M9GlcN	ΔpelΔpsl	Infected cells	phiKZ, 8h	0	6.90309	7.5563	7.38021	7.0642	7.12667		0.01	M9GlcN	ΔpelΔpsl	Infected cells	UT1, 12h	0	0.0357302	0.0858178	0.210988	0.11091	0.511252
0.01	M9GlcN	ΔpelΔpsl	Infected cells	UT1, 12h	0	7.00852	7.10206	7.50515	6.96826	7.03073		0.01	M9GlcN	ΔpelΔpsl	Infected cells	DMS3vir, 12h	0	0.0632102	0.0928463	0.0861223	0.108403	0.301907
0.01	M9GlcN	ΔpelΔpsl	Infected cells	DMS3vir, 12h	0	6.85463	6.85463	6.70412	6.60206	6.62276		0.01	M9GlcN	ΔpelΔpsl	Infected cells	phiKZ, 12h	0	0.141178	0.113986	0.0878266	0.440726	0.286447
0.01	M9GlcN	ΔpelΔpsl	Infected cells	phiKZ, 12h	0	7.18124	7.15903	6.92379	6.68124	6.44716		0.01	M9GlcN	ΔpelΔpsl	Infected cells	UT1, 8h	0	0.202206	0.109283	0.0459474	0.27835	0.055708
0.01	M9GlcN	ΔpelΔpsl	Infected cells	UT1, 8h	0	6.99114	7.82564	7.60206	7.716	8.02461		0.01	M9GlcN	ΔpelΔpsl	Infected cells	DMS3vir, 8h	0	0.135349	0.132982	0.0724789	0.126303	0.216334
0.01	M9GlcN	ΔpelΔpsl	Infected cells	DMS3vir, 8h	0	7.17512	7.97615	7.74819	8.11265	8.06677		0.01	M9GlcN	ΔpelΔpsl	Infected cells	phiKZ, 8h	0	0.116367	0.100556	0.0912554	0.270487	0.227752
0.01	M9GlcN	ΔpelΔpsl	Infected cells	phiKZ, 8h	0	7.11877	7.89195	7.68124	7.64345	7.88021	Average (n=3)
0.01	M9GlcN	MG1655	Infected cells	T4, 12h	0	NA	6.64345	6.68124	6.92867	6.44716		0.01	M9GlcN	MG1655	Infected cells	T4, 12h	0	7.184	6.81288	6.6051	6.92899	6.52519
0.01	M9GlcN	MG1655	Infected cells	T5, 12h	0	NA	5.64345	6.20412	5.95585	5.5563		0.01	M9GlcN	MG1655	Infected cells	T5, 12h	0	5.76536	5.63667	5.85453	5.85264	5.36794
0.01	M9GlcN	MG1655	Infected cells	T7, 12h	0	NA	6.92867	7.15836	6.97615	6.80618		0.01	M9GlcN	MG1655	Infected cells	T7, 12h	0	6.94379	7.27134	7.03925	6.80186	6.94107
0.01	M9GlcN	MG1655	Infected cells	T4, 8h	0	NA	6.50515	6.77815	6.83251	7.03342		0.01	M9GlcN	MG1655	Infected cells	T4, 8h	0	6.69846	7.07282	7.1296	6.98697	7.06007
0.01	M9GlcN	MG1655	Infected cells	T5, 8h	0	NA	5.64345	6.5563	5.44716	5.716		0.01	M9GlcN	MG1655	Infected cells	T5, 8h	0	6.61058	6.52429	6.84619	6.25223	5.97045
0.01	M9GlcN	MG1655	Infected cells	T7, 8h	0	NA	8.92379	10.017	7.98	7.68124		0.01	M9GlcN	MG1655	Infected cells	T7, 8h	0	7.27895	8.77368	9.22351	7.86857	8.21118
0.01	M9GlcN	MG1655	Infected cells	T4, 12h	0	7.13354	6.77815	5.96379	6.64345	6.44716	StDev (n=3)
0.01	M9GlcN	MG1655	Infected cells	T5, 12h	0	5.77815	5.96379	5.64345	5.30103	5.29226		0.01	M9GlcN	MG1655	Infected cells	T4, 12h	0	0.0713683	0.189196	0.606831	0.285696	0.135148
0.01	M9GlcN	MG1655	Infected cells	T7, 12h	0	6.96379	7.38021	6.90309	6.92428	6.716		0.01	M9GlcN	MG1655	Infected cells	T5, 12h	0	0.0180851	0.330566	0.304923	0.507926	0.164168
0.01	M9GlcN	MG1655	Infected cells	T4, 8h	0	5.84062	6.88081	6.77815	6.68124	6.94268		0.01	M9GlcN	MG1655	Infected cells	T7, 12h	0	0.0282853	0.30327	0.128488	0.258265	0.314977
0.01	M9GlcN	MG1655	Infected cells	T5, 8h	0	5.50515	5.88021	6.30103	6.00852	5.44716		0.01	M9GlcN	MG1655	Infected cells	T4, 8h	0	1.21317	0.684194	0.608734	0.405648	0.132742
0.01	M9GlcN	MG1655	Infected cells	T7, 8h	0	6.30103	7.68124	8.68124	6.98227	8.50515		0.01	M9GlcN	MG1655	Infected cells	T5, 8h	0	1.56331	1.32592	0.734352	0.950663	0.686824
0.01	M9GlcN	MG1655	Infected cells	T4, 12h	0	7.23447	7.01703	7.17026	7.21484	6.68124		0.01	M9GlcN	MG1655	Infected cells	T7, 8h	0	1.38299	1.02565	0.70245	0.836177	0.459858
0.01	M9GlcN	MG1655	Infected cells	T5, 12h	0	5.75257	5.30276	5.716	6.30103	5.25527	SEM (n=3)
0.01	M9GlcN	MG1655	Infected cells	T7, 12h	0	6.92379	7.50515	7.0563	6.50515	7.30103		0.01	M9GlcN	MG1655	Infected cells	T4, 12h	0	0.050465	0.109232	0.350354	0.164947	0.0780277
0.01	M9GlcN	MG1655	Infected cells	T4, 8h	0	7.5563	7.83251	7.83251	7.44716	7.20412		0.01	M9GlcN	MG1655	Infected cells	T5, 12h	0	0.0127881	0.190852	0.176048	0.293251	0.0947826
0.01	M9GlcN	MG1655	Infected cells	T5, 8h	0	7.716	8.04922	7.68124	7.30103	6.74819		0.01	M9GlcN	MG1655	Infected cells	T7, 12h	0	0.0200007	0.175093	0.0741823	0.149109	0.181852
0.01	M9GlcN	MG1655	Infected cells	T7, 8h	0	8.25688	9.716	8.97224	8.64345	8.44716		0.01	M9GlcN	MG1655	Infected cells	T4, 8h	0	0.857841	0.39502	0.351453	0.234201	0.0766384
												0.01	M9GlcN	MG1655	Infected cells	T5, 8h	0	1.10543	0.765519	0.423978	0.548865	0.396538
												0.01	M9GlcN	MG1655	Infected cells	T7, 8h	0	0.977923	0.592161	0.405559	0.482767	0.265499

## Sheet: Figure 2b+S3d
CFU - viable cells from non-growing cells infections
MOI	Medium	Strain	Antibiotic	Phage	T0	T1	T3	T7	T24	T48	T72	T96	T120	T144	T168	Average (n=3)	MOI	Medium	Strain	Treatment	0	1	3	7	24	48	72	96	120	144	168
-	M9GlcN	ΔpelΔpsl	Cipro10	-	9.76828	9.36173	8.81673	8.60206	7.40309	6.65051	6.40977	6.14613	5.71808	5.42867	4		-	M9GlcN	ΔpelΔpsl	Cipro10	9.64577	9.0472	8.68805	8.48089	7.54264	6.81566	6.46559	5.92926	5.64253	5.29897	4.43102
-	M9GlcN	ΔpelΔpsl	Tobra40	-	9.76828	9.68461	9.72358	9.82173	9.57306	9.66111	9.25527	9.37794	8.49136	8.15051	5.44605		-	M9GlcN	ΔpelΔpsl	Tobra40	9.64577	9.65627	9.66782	9.68108	9.60537	9.5952	9.35311	9.27503	9.02748	8.82832	7.49874
-	M9GlcN	ΔpelΔpsl		-	9.76828	9.75257	9.71244	9.7007	9.71244	9.66723	9.49136	9.3662	9.53035	9.44716	9.44716		-	M9GlcN	ΔpelΔpsl	Not-treated	9.64577	9.6652	9.6823	9.66431	9.64167	9.58042	9.48679	9.32955	9.46552	9.28959	9.31001
0.01	M9GlcN	ΔpelΔpsl	-	DMS3vir	9.76828	9.63347	9.49782	9.63347	9.7108	9.47712	9.32222	9.44716	9.40977	9.35379	9.32222		0.01	M9GlcN	ΔpelΔpsl	DMS3vir	9.64577	9.60775	9.58927	9.65272	9.6306	9.51877	9.35472	9.42002	9.41684	9.25625	9.21889		These data are also shown as part of Figure 1
0.01	M9GlcN	ΔpelΔpsl	-	Aergia	9.76828	9.65321	9.7007	9.76828	9.66723	9.60874	9.46976	9.43753	9.358	9.43753	9.39967		0.01	M9GlcN	ΔpelΔpsl	Aergia	9.64577	9.58221	9.66446	9.65142	9.64651	9.55995	9.42188	9.4383	9.44309	9.36033	9.34771		These data are also shown as part of Figure 5a
0.01	M9GlcN	ΔpelΔpsl	-	Paride	9.76828	9.5563	9.77995	9.67512	9.63347	9.75794	9.38908	8.68181	8.25527	7.52461	6.27815		0.01	M9GlcN	ΔpelΔpsl	Paride	9.64577	9.59694	9.73052	9.64597	9.51925	9.46003	8.58976	7.46026	7.63059	7.80161	7.47645
-	M9GlcN	ΔpelΔpsl	Cipro10	-	9.56029	9.07918	8.66823	8.53959	7.67121	6.71728	6.4624	5.53959	5.43136	5.38908	4.78875	Stdev (n=3)
-	M9GlcN	ΔpelΔpsl	Tobra40	-	9.56029	9.716	9.72358	9.60874	9.69897	9.74428	9.38908	9.14613	9.11394	9.07918	8.7007		-	M9GlcN	ΔpelΔpsl	Cipro10	0.108828	0.331672	0.12001	0.158867	0.134397	0.230645	0.0574852	0.338182	0.185327	0.191373	0.399447
-	M9GlcN	ΔpelΔpsl		-	9.56029	9.69897	9.77815	9.71244	9.62152	9.67609	9.43753	9.20749	9.38908	9.07918	9.27875		-	M9GlcN	ΔpelΔpsl	Tobra40	0.108828	0.0778689	0.0965771	0.121817	0.0823485	0.190772	0.0857111	0.118071	0.498536	0.593565	1.78634
0.01	M9GlcN	ΔpelΔpsl	-	DMS3vir	9.56029	9.63347	9.57978	9.68124	9.61278	9.60206	9.36173	9.39794	9.32222	9.30103	9.38021		-	M9GlcN	ΔpelΔpsl	Not-treated	0.108828	0.108277	0.113955	0.0734355	0.0631485	0.158094	0.0471407	0.108489	0.0713482	0.189593	0.124497
0.01	M9GlcN	ΔpelΔpsl	-	Aergia	9.56029	9.60206	9.73638	9.61776	9.68124	9.67318	9.39794	9.41497	9.41497	9.30103	9.30103		0.01	M9GlcN	ΔpelΔpsl	DMS3vir	0.108828	0.0445518	0.0965391	0.0251989	0.0729497	0.0721334	0.0296244	0.0249947	0.0983377	0.126035	0.231019
0.01	M9GlcN	ΔpelΔpsl	-	Paride	9.56029	9.716	9.77815	9.69458	9.60206	9.44605	9	7.69897	6.23856	7.75257	7.77327		0.01	M9GlcN	ΔpelΔpsl	Aergia	0.108828	0.0827309	0.095351	0.104197	0.0485265	0.143959	0.0414651	0.0237217	0.102097	0.0699896	0.0495321
-	M9GlcN	ΔpelΔpsl	Cipro10	-	9.60874	8.7007	8.57918	8.30103	7.5536	7.07918	6.52461	6.10206	5.77815	5.07918	4.5043		0.01	M9GlcN	ΔpelΔpsl	Paride	0.108828	0.104829	0.0840577	0.0680481	0.171354	0.291175	1.06541	1.35675	1.20764	0.304489	1.0809
-	M9GlcN	ΔpelΔpsl	Tobra40	-	9.60874	9.5682	9.5563	9.61278	9.54407	9.38021	9.41497	9.30103	9.47712	9.25527	8.34949	SEM (n=3)
-	M9GlcN	ΔpelΔpsl		-	9.60874	9.54407	9.5563	9.57978	9.59106	9.39794	9.53148	9.41497	9.47712	9.34242	9.20412		-	M9GlcN	ΔpelΔpsl	Cipro10	0.0628317	0.191491	0.0692879	0.091722	0.0775941	0.133163	0.0331891	0.195249	0.106999	0.110489	0.230621
0.01	M9GlcN	ΔpelΔpsl	-	DMS3vir	9.60874	9.5563	9.6902	9.64345	9.5682	9.47712	9.38021	9.41497	9.51851	9.11394	8.95424		-	M9GlcN	ΔpelΔpsl	Tobra40	0.0628317	0.0449576	0.0557588	0.0703308	0.047544	0.110142	0.0494853	0.0681685	0.28783	0.342695	1.03134
0.01	M9GlcN	ΔpelΔpsl	-	Aergia	9.60874	9.49136	9.5563	9.5682	9.59106	9.39794	9.39794	9.4624	9.5563	9.34242	9.34242		-	M9GlcN	ΔpelΔpsl	Not-treated	0.0628317	0.0625137	0.0657917	0.042398	0.0364588	0.0912756	0.0272167	0.062636	0.0411929	0.109461	0.0718786
0.01	M9GlcN	ΔpelΔpsl	-	Paride	9.60874	9.51851	9.63347	9.5682	9.32222	9.17609	7.38021	6	8.39794	8.12764	8.37794		0.01	M9GlcN	ΔpelΔpsl	DMS3vir	0.0628317	0.025722	0.0557369	0.0145486	0.0421175	0.0416462	0.0171036	0.0144307	0.0567753	0.0727662	0.133379
																	0.01	M9GlcN	ΔpelΔpsl	Aergia	0.0628317	0.0477647	0.0550509	0.0601582	0.0280168	0.0831145	0.0239399	0.0136957	0.0589458	0.0404085	0.0285973
																	0.01	M9GlcN	ΔpelΔpsl	Paride	0.0628317	0.0605229	0.0485307	0.0392876	0.0989313	0.16811	0.615117	0.783317	0.697233	0.175797	0.62406
																Average (n=3)	MOI	Medium	Strain	Treatment	0	1	3	5	7	24
CFU - viable cell data from growing cells infections																	-	M9GlcN	ΔpelΔpsl	Cipro10	7.6389	4.66652	3.5292	2.56041	2.41842	2.10034		These data are also shown as part of Figure 1
MOI	Medium	Strain	Antibiotic	Phage	T0	T1	T3	T5	T7	T24							-	M9GlcN	ΔpelΔpsl	Tobra40	7.6389	4.16311	2.33333	2	2	2
-	M9GlcN	ΔpelΔpsl	Cipro10	-	7.27815	4.39967	3.07306	2	2.30103	2							-	M9GlcN	ΔpelΔpsl	Not-treated	7.6389	7.71611	7.80161	8.3521	9.20159	9.90908
-	M9GlcN	ΔpelΔpsl	Tobra40	-	7.27815	3	2	2	2	2							0.001	M9GlcN	ΔpelΔpsl	DMS3vir	7.6389	7.43925	7.91182	7.65198	8.11603	7.43072
-	M9GlcN	ΔpelΔpsl		-	7.27815	8	7.72358	8.07918	9.17609	9.63347							0.001	M9GlcN	ΔpelΔpsl	Aergia	7.6389	7.49972	7.86163	8.51235	9.10782	9.70012
0.001	M9GlcN	ΔpelΔpsl	-	DMS3vir	7.27815	7.23856	7.62152	7.26574	7.53035	6.10206							0.001	M9GlcN	ΔpelΔpsl	Paride	7.6389	7.5928	7.92605	7.58979	3.74161	8.51049
0.001	M9GlcN	ΔpelΔpsl	-	Aergia	7.27815	7.31162	7.68181	8.23045	8.95424	9.62325						Stdev (n=3)
0.001	M9GlcN	ΔpelΔpsl	-	Paride	7.27815	7.59656	7.77815	7.46214	5.30103	7.23045							-	M9GlcN	ΔpelΔpsl	Cipro10	0.429458	0.291202	0.441411	0.489336	0.101666	0.1738
-	M9GlcN	ΔpelΔpsl	Cipro10	-	8.11394	4.97712	3.56029	2.77815	2.47712	2.30103							-	M9GlcN	ΔpelΔpsl	Tobra40	0.429458	1.11534	0.350603	0	0	0
-	M9GlcN	ΔpelΔpsl	Tobra40	-	8.11394	5.22358	2.69897	2	2	2							-	M9GlcN	ΔpelΔpsl	Not-treated	0.429458	0.251602	0.0920254	0.236632	0.215467	0.348657
-	M9GlcN	ΔpelΔpsl		-	8.11394	7.5207	7.90309	8.5	9	9.79273							0.001	M9GlcN	ΔpelΔpsl	DMS3vir	0.429458	0.295157	0.257783	0.334493	0.542761	1.15457
0.001	M9GlcN	ΔpelΔpsl	-	DMS3vir	8.11394	7.77815	8.11394	7.8451	8.60206	8							0.001	M9GlcN	ΔpelΔpsl	Aergia	0.429458	0.299507	0.163098	0.274206	0.150608	0.269783
0.001	M9GlcN	ΔpelΔpsl	-	Aergia	8.11394	7.8451	8	8.77815	9.11394	10							0.001	M9GlcN	ΔpelΔpsl	Paride	0.429458	0.312185	0.128084	0.221101	1.39762	1.11872
0.001	M9GlcN	ΔpelΔpsl	-	Paride	8.11394	7.90309	8	7.8451	3.32173	9						SEM (n=3)
-	M9GlcN	ΔpelΔpsl	Cipro10	-	7.52461	4.62276	3.95424	2.90309	2.47712	2							-	M9GlcN	ΔpelΔpsl	Cipro10	0.247948	0.168126	0.254849	0.282518	0.0586971	0.100343
-	M9GlcN	ΔpelΔpsl	Tobra40	-	7.52461	4.26574	2.30103	2	2	2							-	M9GlcN	ΔpelΔpsl	Tobra40	0.247948	0.64394	0.202421	0	0	0
-	M9GlcN	ΔpelΔpsl		-	7.52461	7.62764	7.77815	8.47712	9.42867	10.301							-	M9GlcN	ΔpelΔpsl	Not-treated	0.247948	0.145263	0.0531309	0.13662	0.1244	0.201297
0.001	M9GlcN	ΔpelΔpsl	-	DMS3vir	7.52461	7.30103	8	7.8451	8.21568	8.19011							0.001	M9GlcN	ΔpelΔpsl	DMS3vir	0.247948	0.170409	0.148831	0.19312	0.313363	0.666594
0.001	M9GlcN	ΔpelΔpsl	-	Aergia	7.52461	7.34242	7.90309	8.52845	9.25527	9.47712							0.001	M9GlcN	ΔpelΔpsl	Aergia	0.247948	0.17292	0.0941646	0.158313	0.0869538	0.155759
0.001	M9GlcN	ΔpelΔpsl	-	Paride	7.52461	7.27875	8	7.46214	2.60206	9.30103							0.001	M9GlcN	ΔpelΔpsl	Paride	0.247948	0.18024	0.0739496	0.127653	0.806915	0.645895
	PFU Paride non-growing cell infections															Average (n=3)	MOI	Medium	Strain	Treatment	0	1	3	7	24	48	72	96	120	144	168
MOI	Medium	Strain	Antibiotic	Phage	T0	T1	T3	T7	T24	T48	T72	T96	T120	T144	T168		0.01	M9GlcN	ΔpelΔpsl	DMS3vir	7.69897	5.99027	5.37318	5.07705	5.97405	6.65281	7.04831	7.2807	7.91368	8.31411	8.48078		These data are also shown as part of Figure 1
0.01	M9GlcN	ΔpelΔpsl	Free	DMS3vir	7.69897	5.64345	4.7297	4.69011	5.5563	6.15225	6.92379	6.98	7.38021	8.20412	8.03073		0.01	M9GlcN	ΔpelΔpsl	Aergia	7.69897	7.44268	7.37957	7.37156	7.14092	7.20412	7.4453	7.36907	7.66085	7.7288	7.7156		These data are also shown as part of Figure 5a
0.01	M9GlcN	ΔpelΔpsl	Free	Aergia	7.69897	7.38021	7.44716	7.13241	6.79217	6.60206	7.44716	7.20412	7.62276	7.77815	7.60206		0.01	M9GlcN	ΔpelΔpsl	Paride	7.69897	4.99706	5.84619	7.24553	8.63402	9.12789	9.95588	10.0822	10.2626	10.5222	10.3861
0.01	M9GlcN	ΔpelΔpsl	Free	Paride	7.69897	4.64165	5.90309	7.21471	8.84062	8.92428	9.68124	9.60206	10.0396	10.5563	10	StDev (n=3)
0.01	M9GlcN	ΔpelΔpsl	Free	DMS3vir	7.69897	5.88021	5.94268	4.64345	5.80955	6.60206	6.716	7.08395	NA	7.80955	8.30103		0.01	M9GlcN	ΔpelΔpsl	DMS3vir	0	0.413002	0.609867	0.710993	0.5199	0.52777	0.409046	0.433929	0.754445	0.56761	0.561917
0.01	M9GlcN	ΔpelΔpsl	Free	Aergia	7.69897	NA	7.64345	7.38021	7.0743	7.50515	7.07918	7.30103	7.50515	7.90309	7.60206		0.01	M9GlcN	ΔpelΔpsl	Aergia	0	0.088345	0.303372	0.234945	0.3864	0.521399	0.365186	0.207512	0.177829	0.203509	0.196657
0.01	M9GlcN	ΔpelΔpsl	Free	Paride	7.69897	5.16235	5.85733	7.14165	8.38021	8.85733	9.80618	10.0425	10.301	10.5051	10.6021		0.01	M9GlcN	ΔpelΔpsl	Paride	0	0.308047	0.0632101	0.122228	0.233808	0.412005	0.372756	0.501182	0.206485	0.0295329	0.335172
0.01	M9GlcN	ΔpelΔpsl	Free	DMS3vir	7.69897	6.44716	5.44716	5.89759	6.5563	7.20412	7.50515	7.77815	8.44716	8.92867	9.11058	SEM (n=3)
0.01	M9GlcN	ΔpelΔpsl	Free	Aergia	7.69897	7.50515	7.04811	7.60206	7.5563	7.50515	7.80955	7.60206	7.85463	7.50515	7.94268		0.01	M9GlcN	ΔpelΔpsl	DMS3vir	0	0.238447	0.352107	0.410492	0.300164	0.304708	0.236163	0.250529	0.533473	0.32771	0.324423
0.01	M9GlcN	ΔpelΔpsl	Free	Paride	7.69897	5.18719	5.77815	7.38021	8.68124	9.60206	10.3802	10.6021	10.4472	10.5051	10.5563		0.01	M9GlcN	ΔpelΔpsl	Aergia	0	0.0624694	0.175152	0.135646	0.223088	0.30103	0.21084	0.119807	0.10267	0.117496	0.11354
																	0.01	M9GlcN	ΔpelΔpsl	Paride	0	0.177851	0.0364944	0.0705686	0.134989	0.237871	0.215211	0.289358	0.119214	0.0170508	0.193512
	PFU Paride growing cell infections															Average (n=3)	MOI	Medium	Strain	Treatment	0	1	3	5	7	24
MOI	Medium	Strain	Antibiotic	Phage	T0	T1	T3	T5	T7	T24							0.001	M9GlcN	ΔpelΔpsl	DMS3vir	4.69897	3.60206	5.73814	8.75257	9.82301	10.6548		These data are also shown as part of Figure 1
0.001	M9GlcN	ΔpelΔpsl	Free	DMS3vir	4.69897	3.60206	5.20412	NA	9.64165	10.6021							0.001	M9GlcN	ΔpelΔpsl	Aergia	4.69897	3.83505	4.33677	4.96179	5.65576	5.75519
0.001	M9GlcN	ΔpelΔpsl	Free	Aergia	4.69897	4.30103	4.20412	4.68124	4.82564	4.38021							0.001	M9GlcN	ΔpelΔpsl	Paride	4.69897	3.60206	4.65485	7.86282	9.94754	10.2502
0.001	M9GlcN	ΔpelΔpsl	Free	Paride	4.69897	3.60206	4.68124	7.15903	9.96006	10.8062						StDev (n=3)
0.001	M9GlcN	ΔpelΔpsl	Free	DMS3vir	4.69897	3.60206	5.20412	8.20412	10.0792	10.6812							0.001	M9GlcN	ΔpelΔpsl	DMS3vir	0	0	0.92495	0.775633	0.228159	0.0457153
0.001	M9GlcN	ΔpelΔpsl	Free	Aergia	4.69897	3.60206	4.20412	4.60206	5.30103	4.20412							0.001	M9GlcN	ΔpelΔpsl	Aergia	0	0.403551	0.229751	0.555904	1.05329	2.53556
0.001	M9GlcN	ΔpelΔpsl	Free	Paride	4.69897	3.60206	3.90309	8.74819	9.88081	10							0.001	M9GlcN	ΔpelΔpsl	Paride	0	0	0.738914	0.809989	0.0614239	0.482274
0.001	M9GlcN	ΔpelΔpsl	Free	DMS3vir	4.69897	3.60206	6.80618	9.30103	9.74819	10.6812						SEM (n=3)
0.001	M9GlcN	ΔpelΔpsl	Free	Aergia	4.69897	3.60206	4.60206	5.60206	6.84062	8.68124							0.001	M9GlcN	ΔpelΔpsl	DMS3vir	0	0	0.53402	0.548455	0.131728	0.0263937
0.001	M9GlcN	ΔpelΔpsl	Free	Paride	4.69897	3.60206	5.38021	7.68124	10.0017	9.94448							0.001	M9GlcN	ΔpelΔpsl	Aergia	0	0.23299	0.132647	0.320951	0.608116	1.46391
																	0.001	M9GlcN	ΔpelΔpsl	Paride	0	0	0.426612	0.467648	0.0354631	0.278441

## Sheet: Figure 3a
Strain	PAO1 ΔpelΔpsl	CI96	CI132	CI225	CI226	CI249	CI282	CI376	CI592	CI641	CI731	CI812
Initial phage titer [PFU/mL]	660000	660000	660000	660000	660000	660000	660000	660000	660000	660000	660000	660000
Final phage titer [PFU/mL)	780000000	17200000000	5.8e+07	14600	1.92e+07	1.02e+07	2.62e+10	8.6e+07	Not detected	1780000000	7.8e+06	2.6e+07

## Sheet: Figure 3b + S4a
MOI	Medium	Strain	Antibiotic	Phage	T0	T1	T3	T7	T24	T48	T72	AVG (n=3)	MOI	Medium	Strain	Treatment	0	1	3	7	24	48	72
-	M9RICH	ΔpelΔpsl		-	9.53148	9.14613	9.50515	9.34242	9.43136	9.27875	9.20412		-	M9RICH	ΔpelΔpsl	Not-treated	9.42962	9.29811	9.29146	9.34828	9.2954	9.27008	9.13055
-	M9RICH	ΔpelΔpsl	Cipro10	-	9.53148	7.75587	7.23045	6.04139	5.04139	3.95424	3.47712		-	M9RICH	ΔpelΔpsl	Cipro10	9.42962	7.95661	7.19802	6.72917	5.21448	4.46347	3.90754
-	M9RICH	ΔpelΔpsl	Tobra40	-	9.53148	9.36173	9.34242	9.34242	9.32222	9.38021	9.20412		-	M9RICH	ΔpelΔpsl	Tobra40	9.42962	9.37996	9.30117	9.29215	9.32255	9.28864	9.10602
0.01	M9RICH	ΔpelΔpsl	-	Paride	9.53148	9.44716	9.39794	9.34242	9.23045	7.90309	6.95424		0.01	M9RICH	ΔpelΔpsl	Paride	9.42962	9.3902	9.39155	9.33506	9.259	8.07918	6.99589
-	M9RICH	CI249		-	9.39794	9.38021	9.23045	9.32222	9.25527	9.17609	9.14613		-	M9RICH	CI249	Not-treated	9.41842	9.30892	9.21233	9.3048	9.17018	9.17018	9.13055
-	M9RICH	CI249	Cipro10	-	9.39794	7.44716	6.6902	5.60206	5.25527	3.95424	2		-	M9RICH	CI249	Cipro10	9.41842	7.66782	6.7528	6.27579	5.08217	4.10595	2.15904
-	M9RICH	CI249	Tobra40	-	9.39794	9.30103	9.17609	9.14613	9.23045	9.34242	9.25527		-	M9RICH	CI249	Tobra40	9.41842	9.21448	9.25793	9.20967	9.17125	9.24851	9.07144
0.01	M9RICH	CI249	-	Paride	9.39794	9.14613	9.32222	9.25527	9.04139	7	7.14613		0.01	M9RICH	CI249	Paride	9.41842	9.30809	9.34746	9.29858	9.07817	6.74768	7.21062
-	M9RICH	ΔpelΔpsl		-	9.41497	9.44716	9.25527	9.32222	9.17609	9.30103	9.04139	StDev (n=3)
-	M9RICH	ΔpelΔpsl	Cipro10	-	9.41497	8.11394	7.04139	7.14613	4.69897	4.32222	4.20412		-	M9RICH	ΔpelΔpsl	Not-treated	0.0953759	0.150536	0.198097	0.029437	0.128448	0.0360815	0.082475
-	M9RICH	ΔpelΔpsl	Tobra40	-	9.41497	9.38021	9.41497	9.27875	9.41497	9.25527	9		-	M9RICH	ΔpelΔpsl	Cipro10	0.0953759	0.182936	0.143194	0.6001	0.620441	0.592613	0.381534
0.01	M9RICH	ΔpelΔpsl	-	Paride	9.41497	9.36173	9.36173	9.30103	9.34242	8.07918	7.07918		-	M9RICH	ΔpelΔpsl	Tobra40	0.0953759	0.0181074	0.139088	0.045093	0.0922627	0.0802648	0.10229
-	M9RICH	CI249		-	9.38021	9.34242	9.17609	9.36173	9	9.25527	8.90309		0.01	M9RICH	ΔpelΔpsl	Paride	0.0953759	0.0493231	0.0271923	0.0310115	0.0734382	0.176091	0.0721334
-	M9RICH	CI249	Cipro10	-	9.38021	7.90309	7	7.07918	4.8451	4.04139	2		-	M9RICH	CI249	Not-treated	0.0516003	0.0927036	0.0313834	0.0673509	0.147382	0.0881942	0.22008
-	M9RICH	CI249	Tobra40	-	9.38021	9	9.34242	9.20412	9.20412	9.36173	8.8451		-	M9RICH	CI249	Cipro10	0.0516003	0.228317	0.222602	0.747048	0.212436	0.192296	0.275466
0.01	M9RICH	CI249	-	Paride	9.38021	9.38021	9.32222	9.27875	9.07918	6.39794	7.23045		-	M9RICH	CI249	Tobra40	0.0516003	0.186898	0.0831975	0.0664866	0.0808134	0.179632	0.208365
-	M9RICH	ΔpelΔpsl		-	9.34242	9.30103	9.11394	9.38021	9.27875	9.23045	9.14613		0.01	M9RICH	CI249	Paride	0.0516003	0.140546	0.0437174	0.0559298	0.0362859	0.312629	0.0572112
-	M9RICH	ΔpelΔpsl	Cipro10	-	9.34242	8	7.32222	7	5.90309	5.11394	4.04139	SEM (n=3)
-	M9RICH	ΔpelΔpsl	Tobra40	-	9.34242	9.39794	9.14613	9.25527	9.23045	9.23045	9.11394		-	M9RICH	ΔpelΔpsl	Not-treated	0.0550653	0.0869122	0.114372	0.0169955	0.0741595	0.0208317	0.047617
0.01	M9RICH	ΔpelΔpsl	-	Paride	9.34242	9.36173	9.41497	9.36173	9.20412	8.25527	6.95424		-	M9RICH	ΔpelΔpsl	Cipro10	0.0550653	0.105618	0.0826733	0.346468	0.358212	0.342145	0.220279
-	M9RICH	CI249		-	9.47712	9.20412	9.23045	9.23045	9.25527	9.07918	9.34242		-	M9RICH	ΔpelΔpsl	Tobra40	0.0550653	0.0104543	0.0803025	0.0260345	0.0532679	0.0463409	0.0590574
-	M9RICH	CI249	Cipro10	-	9.47712	7.65321	6.5682	6.14613	5.14613	4.32222	2.47712		0.01	M9RICH	ΔpelΔpsl	Paride	0.0550653	0.0284767	0.0156995	0.0179045	0.0423995	0.101666	0.0416462
-	M9RICH	CI249	Tobra40	-	9.47712	9.34242	9.25527	9.27875	9.07918	9.04139	9.11394		-	M9RICH	CI249	Not-treated	0.0297914	0.0535224	0.0181192	0.0388851	0.0850908	0.050919	0.127063
0.01	M9RICH	CI249	-	Paride	9.47712	9.39794	9.39794	9.36173	9.11394	6.8451	7.25527		-	M9RICH	CI249	Cipro10	0.0297914	0.131819	0.12852	0.431308	0.12265	0.111022	0.15904
													-	M9RICH	CI249	Tobra40	0.0297914	0.107906	0.0480341	0.038386	0.0466576	0.103711	0.120299
													0.01	M9RICH	CI249	Paride	0.0297914	0.0811441	0.0252402	0.0322911	0.0209496	0.180496	0.0330309

## Sheet: Figure 3c-d 
Exponential phase burst size		Infected cells at T0			Plateau	Burst Size	Statistics
Biological replicate	Phage	10ul	100ul	Mean		Plateau / Infected	BurstSizeMean w/ outlier	BurstSizeSEM w/ outlier	BurstSizeMean	BurstSEM
1	WT	5100	5640	5370	43428.6	8.08726	52.8925	9.97342	60.36	7.82221		Values not used for burst size calculation
	EVO1	3400	4120	3760	60285.7	16.0334	103.583	21.447	118.175	18.5979		Values used for burst size calculation
	EVO2	5700	5160	5430	109143	20.1	70.2063	15.4415	89.9966	12.5693
2	WT	5400	3370	4385	180000	41.049
	EVO1	6000	4250	5125	328000	64
	EVO2	4500	4690	4595	225000	48.9663
3	WT	3400	2650	3025	115000	38.0165
	EVO1	4000	2820	3410	364333	106.843
	EVO2	4300	4220	4260	91000	21.3615
4	WT	2300	2100	2200	135667	61.6667
	EVO1	3600	3630	3615	633333	175.196
	EVO2	3400	3100	3250	236800	72.8615
5	WT	3200	2140	2670	154667	57.9276
	EVO1	5500	4700	5100	357667	70.1307
	EVO2	4800	3520	4160	480000	115.385
6	WT	2200	1780	1990	171667	86.2647
	EVO1	3900	3700	3800	590000	155.263
	EVO2	4700	3270	3985	426667	107.068
7	WT	2500	2420	2460	190000	77.2358
	EVO1	4400	4320	4360	600000	137.615
	EVO2	3700	3490	3595	380000	105.702
Stationary phase burst size
		Infected cells at T0			Plateau	Burst Size	Statistics
Biological replicate	Phage	10ul	100ul	Mean		Plateau / Infected	BurstSizeMean w/ outlier	BurstSizeSEM w/ outlier	BurstSizeMean	BurstSEM
1	WT	18960	22800	20880	115000	5.50766	NA	NA	8.65926	3.1516
	EVO1	23600	37400	30500	596667	19.5628	NA	NA	24.4724	4.90956
	EVO2	21120	16100	18610	186333	10.0125	NA	NA	9.62624	0.386299
2	WT	14240	17200	15720	185667	11.8109	NA	NA
	EVO1	24240	28400	26320	773333	29.382	NA	NA
	EVO2	30400	36700	33550	310000	9.23994	NA	NA
Latencies
Phage	Condition	Latency	Rep	LatencyMean	LatencyAtLeast
WT	exp	96	1	92	90
EVO1	exp	87	1	83	81
EVO2	exp	87	1	83	81
WT	stat	138	1	147	144
EVO1	stat	114	1	114	114
EVO2	stat	114	1	111	108
WT	exp	87	2
EVO1	exp	84	2
EVO2	exp	84	2
WT	stat	156	2
EVO1	stat	114	2
EVO2	stat	108	2
WT	exp	93	3
EVO1	exp	78	3
EVO2	exp	78	3
WT	stat		3
EVO1	stat		3
EVO2	stat		3

## Sheet: Figure S4 b-c
One step growth curve - exponential phase replicates 1-3 to determine latency														One step growth curve - exponential phase replicates 4-7 to determine burst size more accurately
Time	Phage	Condition	C1R1	C2R1	Rep1 mean	C1R2	C2R2	Rep2 mean	C1R3	C2R3	Rep3 mean	Mean replicas 1-3		Time	phage	C1R4	C2R4	Rep4 mean	C1R5	C2R5	Rep5 mean	C1R6	C2R6	Rep6 mean	C1R7	C2R7	Rep7 mean
15	WT	free	0	0	0	0		0	0		0	0		110	WT	40000	96000	68000	120000	112000	116000	160000	104000	132000	80000	108000	94000
30	WT	free	0	0	0	0		0	0		0	0		115	WT	200000	88000	144000	40000	124000	82000	120000	124000	122000	120000	128000	124000
45	WT	free	0	0	0	0		0	0		0	0		120	WT	200000	136000	168000	400000	108000	254000	280000	132000	206000	80000	156000	118000
57	WT	free	0	0	0	0		0	0		0	0		125	WT	160000	124000	142000	120000	144000	132000	400000	160000	280000	200000	140000	170000
63	WT	free	0	0	0	0		0	0		0	0		130	WT	160000	168000	164000	120000	156000	138000	80000	160000	120000	320000	176000	248000
66	WT	free	0	0	0	0		0	0		0	0		135	WT	120000	136000	128000	240000	172000	206000	240000	100000	170000	560000	212000	386000
69	WT	free	0	0	0	0		0	0		0	0		Average free phages WT				135667			154667			171667			190000
72	WT	free	0	0	0	0		0	0		0	0		110	EVO1	800000	360000	580000	400000	240000	320000	1600000	480000	1040000	400000		400000
75	WT	free	0	0	0	0		0	8000		8000	2666.67		115	EVO1	800000	480000	640000	400000	360000	380000	520000		520000	400000	520000	460000
78	WT	free	0	0	0	0		0	4000		4000	1333.33		120	EVO1	1200000	400000	800000	400000	240000	320000	640000		640000	800000	720000	760000
81	WT	free	0	0	0	4000		4000	4000		4000	2666.67		125	EVO1	440000		440000	440000	220000	330000	400000	520000	460000	800000	600000	700000
84	WT	free	0	0	0	8000		8000	4000		4000	4000		130	EVO1	800000	640000	720000	320000	272000	296000	400000	360000	380000	800000	920000	860000
87	WT	free	20000	0	10000	8000		8000	12000		12000	10000		135	EVO1	400000	840000	620000	400000	600000	500000	400000	600000	500000	400000	440000	420000
90	WT	free	24000	0	12000	40000	16000	28000	20000		20000	20000		Average free phages EVO1				633333			357667			590000			600000
93	WT	free	36000	0	18000	60000		60000	28000		28000	35333.3		110	EVO2	360000	176000	268000	400000	240000	320000	400000	240000	320000	800000	320000	560000
96	WT	free	48000	0	24000	160000	88000	124000	64000	40000	52000	66666.7		115	EVO2	280000	196000	238000	360000		360000	800000	520000	660000	400000	280000	340000
99	WT	free	32000	40000	36000	160000	116000	138000	108000	160000	134000	102667		120	EVO2	160000	220000	190000	800000	360000	580000	280000		280000		400000	400000
102	WT	free	76000	120000	98000	80000	144000	112000	160000	200000	180000	130000		125	EVO2	200000	224000	212000	800000	400000	600000	280000		280000		160000	160000
105	WT	free	92000	280000	186000	280000	216000	248000	140000	240000	190000	208000		130	EVO2	360000	192000	276000	800000	320000	560000	360000		360000	800000	160000	480000
111	WT	free	140000	160000	150000	80000	220000	150000	208000	280000	244000	181333		135	EVO2	NA	NA	#DIV/0!	400000	520000	460000	800000	520000	660000	400000	280000	340000
117	WT	free	112000	120000	116000	200000	228000	214000	152000	120000	136000	155333		Average free phages EVO2				#DIV/0!			480000			426667			380000
123	WT	free	164000	160000	162000	120000	296000	208000	160000	280000	220000	196667
129	WT	free	156000	440000	298000	160000	276000	218000	248000	240000	244000	253333
135	WT	free	160000	120000	140000	320000	244000	282000	172000	120000	146000	189333
15	EVO1	free	0		0	0		0	0		0	0
30	EVO1	free	0		0	0		0	0		0	0		timepoint chosen to determine latency
45	EVO1	free	0		0	0		0	0		0	0
57	EVO1	free	0		0	0		0	0		0	0
63	EVO1	free	0		0	0		0	20000		20000	6666.67
66	EVO1	free	0		0	0		0	0		0	0
69	EVO1	free	0		0	0		0	0		0	0
72	EVO1	free	0		0	0		0	0		0	0
75	EVO1	free	0		0	0		0	0		0	0
78	EVO1	free	0		0	4000		4000	0		0	1333.33
81	EVO1	free	4000		4000	16000		16000	16000	40000	28000	16000
84	EVO1	free	4000		4000	16000		16000	4000	40000	22000	14000
87	EVO1	free	12000		12000	76000	80000	78000	36000		36000	42000
90	EVO1	free	52000	40000	46000	68000	40000	54000	44000		44000	48000
93	EVO1	free	60000	80000	70000	192000	160000	176000	144000	160000	152000	132667
96	EVO1	free	108000	160000	134000	256000	120000	188000	96000	360000	228000	183333
99	EVO1	free	180000	160000	170000	256000	240000	248000	164000	360000	262000	226667
102	EVO1	free	196000	320000	258000	368000	560000	464000	220000	360000	290000	337333
105	EVO1	free	232000	280000	256000	388000	320000	354000	200000	160000	180000	263333
111	EVO1	free	284000	280000	282000	388000	720000	554000	216000	160000	188000	341333
117	EVO1	free	316000	360000	338000	540000	400000	470000	480000	400000	440000	416000
123	EVO1	free	228000	440000	334000	548000	720000	634000	520000	400000	460000	476000
129	EVO1	free	92000	120000	106000	612000	600000	606000	320000	1600000	960000	557333
135	EVO1	free	460000	480000	470000	440000	360000	400000	300000	280000	290000	386667
15	EVO2	free	0		0	0		0	0		0	0
30	EVO2	free	0		0	0		0	0		0	0
45	EVO2	free	0		0	0		0	0		0	0
57	EVO2	free	0		0	0		0	0		0	0
63	EVO2	free	0		0	0		0	0		0	0
66	EVO2	free	0		0	0		0	0		0	0
69	EVO2	free	0		0	0		0	0		0	0
72	EVO2	free	0		0	0		0	0		0	0
75	EVO2	free	0		0	0		0	12000		12000	4000
78	EVO2	free	0		0	12000		12000	28000		28000	13333.3
81	EVO2	free	0		0	0		0	24000	12000	18000	6000
84	EVO2	free	0		0	0		0	76000		76000	25333.3
87	EVO2	free	12000		12000	80000	40000	60000	200000	140000	170000	80666.7
90	EVO2	free	52000	120000	86000	280000	204000	242000	80000	124000	102000	143333
93	EVO2	free	32000	120000	76000	40000	188000	114000	120000	208000	164000	118000
96	EVO2	free	36000		36000	400000	204000	302000	240000	172000	206000	181333
99	EVO2	free	64000	80000	72000	360000	292000	326000	560000	316000	438000	278667
102	EVO2	free	112000		112000	280000	272000	276000	360000	244000	302000	230000
105	EVO2	free	320000	200000	260000	360000	276000	318000	360000	288000	324000	300667
111	EVO2	free	248000	240000	244000	320000	308000	314000	360000	200000	280000	279333
117	EVO2	free	300000	480000	390000	360000	340000	350000	200000	228000	214000	318000
123	EVO2	free	244000	240000	242000	400000	292000	346000	520000	200000	360000	316000
129	EVO2	free	164000	240000	202000	240000	232000	236000	400000	220000	310000	249333
135	EVO2	free	168000	360000	264000	160000	204000	182000	120000	136000	128000	191333
One step growth curve stationary phase
Time	Phage	ALL11	ALL12	ALL1	FREE11	FREE12	FREE1	ALL21	ALL22	ALL2	FREE21	FREE22	FREE2	MeanAll	MeanFree	modMeanAll	modMeanFree	SEMAll	SEMFree	modSEMAll	modSEMFree		timepoint where plateau was reached
30	WT	0		0	0		0	0		0	0		0	0	0	0	0	0	0	0	0
66	WT	0		0	0		0	0		0	0		0	0	0	0	0	0	0	0	0		datapoint not avaialble
78	WT	0		0	0		0	0		0	0		0	0	0	0	0	0	0	0	0
90	WT	0		0	0		0	0		0	0		0	0	0	0	0	0	0	0	0
96	WT	0		0	0		0	0		0	0		0	0	0	0	0	0	0	0	0
102	WT	0		0	4000		4000	0		0	0		0	0	2000	0	0	0	2000	0	0
108	WT	0		0	0		0	0		0	0		0	0	0	0	0	0	0	0	0
114	WT	0		0	4000		4000	0		0	0		0	0	2000	0	0	0	2000	0	0
120	WT	0		0	0		0	4000		4000	40000	8000	24000	2000	12000	0	12000	2000	12000	0	12000
126	WT	0		0	12000		12000	8000		8000	24000		24000	4000	18000	4000	18000	4000	6000	4000	6000
132	WT	12000		12000	0		0	80000	20000	50000	40000	32000	36000	31000	18000	31000	18000	19000	18000	19000	18000
138	WT	80000	12000	46000	20000		20000							46000	20000	46000	20000			0	0
144	WT	40000		40000	40000	64000	52000	36000		36000	40000		40000	38000	46000	38000	46000	2000	6000	2000	6000
150	WT	40000		40000	40000	108000	74000	80000	44000	62000	100000		100000	51000	87000	51000	87000	11000	13000	11000	13000
156	WT	40000		40000	120000	68000	94000	40000	68000	54000	116000		116000	47000	105000	47000	105000	7000	11000	7000	11000
162	WT	120000	56000	88000	80000	76000	78000	160000	56000	108000	80000	96000	88000	98000	83000	98000	83000	10000	5000	10000	5000
168	WT	80000	40000	60000	120000	88000	104000	80000	68000	74000	160000	120000	140000	67000	122000	67000	122000	7000	18000	7000	18000
174	WT	120000	116000	118000	120000	120000	120000	120000	96000	108000	128000		128000	113000	124000	113000	124000	5000	4000	5000	4000
180	WT	80000	52000	66000	40000	64000	52000	80000	80000	80000	200000	132000	166000	73000	109000	73000	109000	7000	57000	7000	57000
192	WT	120000	40000	80000	80000	92000	86000	280000	140000	210000	80000	160000	120000	145000	103000	145000	103000	65000	17000	65000	17000
204	WT	160000	84000	122000	160000	64000	112000	120000	108000	114000	360000	204000	282000	118000	197000	118000	197000	4000	85000	4000	85000
216	WT	40000	48000	44000	240000	100000	170000	80000	120000	100000	160000	136000	148000	72000	159000	72000	159000	28000	11000	28000	11000
228	WT	40000	40000	40000	120000	140000	130000	200000	96000	148000	360000	208000	284000	94000	207000	94000	207000	54000	77000	54000	77000
240	WT	40000	44000	42000	160000	120000	140000	240000	104000	172000	40000	188000	114000	107000	127000	107000	127000	65000	13000	65000	13000
30	EVO1	0		0	0		0	0		0	0		0	0	0	0	0	0	0	0	0
66	EVO1	0		0	0		0	0		0	0		0	0	0	0	0	0	0	0	0
78	EVO1	0		0	0		0	0		0	0		0	0	0	0	0	0	0	0	0
90	EVO1	0		0	0		0	0		0	0		0	0	0	0	0	0	0	0	0
96	EVO1	0		0	0		0	0		0	0		0	0	0	0	0	0	0	0	0
102	EVO1	0		0	0		0	0		0	0		0	0	0	0	0	0	0	0	0
108	EVO1	0		0	0		0	0		0	0		0	0	0	0	0	0	0	0	0
114	EVO1	0		0	8000		8000	0		0	40000	24000	32000	0	20000	0	20000	0	12000	0	12000
120	EVO1	16000		16000	40000	64000	52000	40000	44000	42000	80000	100000	90000	29000	71000	29000	71000	13000	19000	13000	19000
126	EVO1	32000		32000	120000	152000	136000	120000	120000	120000	200000	120000	160000	76000	148000	76000	148000	44000	12000	44000	12000
132	EVO1	120000	84000	102000	160000	152000	156000	120000	116000	118000	240000	208000	224000	110000	190000	110000	190000	8000	34000	8000	34000
138	EVO1	160000	60000	110000	40000	64000	52000							110000	52000	110000	52000			0	0
144	EVO1	160000	112000	136000	240000	160000	200000	104000		104000	80000	56000	68000	120000	134000	120000	134000	16000	66000	16000	66000
150	EVO1	160000	176000	168000	400000	360000	380000	96000		96000	200000		200000	132000	290000	132000	290000	36000	90000	36000	90000
156	EVO1	320000	120000	220000	400000	360000	380000	160000	200000	180000	200000		200000	200000	290000	200000	290000	20000	90000	20000	90000
162	EVO1	80000	96000	88000	400000	240000	320000	80000	160000	120000	400000	440000	420000	104000	370000	104000	370000	16000	50000	16000	50000
168	EVO1	160000	148000	154000	280000		280000	160000		160000	400000	440000	420000	157000	350000	157000	350000	3000	70000	3000	70000
174	EVO1	400000	480000	440000	400000	760000	580000	440000		440000	1200000	480000	840000	440000	710000	440000	710000	0	130000	0	130000
180	EVO1	280000		280000	400000	840000	620000	360000		360000	200000		200000	320000	410000	320000	410000	40000	210000	40000	210000
192	EVO1	160000	200000	180000	400000	360000	380000	400000		400000	1200000	760000	980000	290000	680000	290000	680000	110000	300000	110000	300000
204	EVO1	200000	140000	170000	320000		320000	120000		120000	1200000	680000	940000	145000	630000	145000	630000	25000	310000	25000	310000
216	EVO1	80000	108000	94000	800000	640000	720000	480000		480000	800000	840000	820000	287000	770000	287000	770000	193000	50000	193000	50000
228	EVO1	200000	168000	184000	600000		600000	1600000	520000	1060000	800000	760000	780000	622000	690000	622000	690000	438000	90000	438000	90000
240	EVO1	280000	248000	264000	1200000	680000	940000	1600000	600000	1100000	1200000	640000	920000	682000	930000	682000	930000	418000	10000	418000	10000
30	EVO2	0		0	0		0	0		0	0		0	0	0	0	0	0	0	0	0
66	EVO2	0		0	0		0	0		0	0		0	0	0	0	0	0	0	0	0
78	EVO2	0		0	0		0	0		0	0		0	0	0	0	0	0	0	0	0
90	EVO2	0		0	0		0	0		0	0		0	0	0	0	0	0	0	0	0
96	EVO2	0		0	0		0	0		0	0		0	0	0	0	0	0	0	0	0
102	EVO2	4000		4000	0		0	0		0	4000		4000	2000	2000	0	0	2000	2000	0	0
108	EVO2	40000	12000	26000	12000		12000	12000		12000	8000		8000	19000	10000	19000	10000	7000	2000	7000	2000
114	EVO2	12000		12000	24000		24000	8000		8000	80000	28000	54000	10000	39000	10000	39000	2000	15000	2000	15000
120	EVO2	40000	28000	34000	40000	40000	40000	80000	32000	56000	40000	72000	56000	45000	48000	45000	48000	11000	8000	11000	8000
126	EVO2	80000	24000	52000	52000		52000	56000		56000	160000	124000	142000	54000	97000	54000	97000	2000	45000	2000	45000
132	EVO2	80000	52000	66000	40000	40000	40000	200000	88000	144000	160000	136000	148000	105000	94000	105000	94000	39000	54000	39000	54000
138	EVO2	120000	52000	86000	160000	160000	160000							86000	160000	86000	160000			0	0
144	EVO2	200000	160000	180000	240000	196000	218000	40000	76000	58000	400000	440000	420000	119000	319000	119000	319000	61000	101000	61000	101000
150	EVO2	160000	140000	150000	40000	212000	126000	40000	84000	62000	360000	244000	302000	106000	214000	106000	214000	44000	88000	44000	88000
156	EVO2	160000	72000	116000	120000	152000	136000	120000	148000	134000	480000		480000	125000	308000	125000	308000	9000	172000	9000	172000
162	EVO2	280000	112000	196000	280000	120000	200000	200000	160000	180000	400000	200000	300000	188000	250000	188000	250000	8000	50000	8000	50000
168	EVO2	80000	92000	86000	280000	132000	206000	200000	164000	182000	800000	360000	580000	134000	393000	134000	393000	48000	187000	48000	187000
174	EVO2	520000	152000	336000	200000	180000	190000	120000	212000	166000	400000	480000	440000	251000	315000	251000	315000	85000	125000	85000	125000
180	EVO2	40000	136000	88000	160000	136000	148000	320000	172000	246000	400000	400000	400000	167000	274000	167000	274000	79000	126000	79000	126000
192	EVO2	200000	116000	158000	200000	116000	158000	240000	164000	202000	400000	120000	260000	180000	209000	180000	209000	22000	51000	22000	51000
204	EVO2	160000	104000	132000	200000	132000	166000	200000	128000	164000	120000	120000	120000	148000	143000	148000	143000	16000	23000	16000	23000
216	EVO2	200000	108000	154000	200000	188000	194000	160000	116000	138000	360000		360000	146000	277000	146000	277000	8000	83000	8000	83000
228	EVO2	120000	140000	130000	360000	212000	286000	360000	140000	250000	560000		560000	190000	423000	190000	423000	60000	137000	60000	137000
240	EVO2	160000	140000	150000	160000	172000	166000	480000		480000	160000		160000	315000	163000	315000	163000	165000	3000	165000	3000

## Sheet: Figure 5a, S7 a-c
MOI	Medium	Strain	Antibiotic	Phage	T0	T1	T3	T7	T24	T48	T72	T96	T120	T144	T168	Average (n=3)	MOI	Medium	Strain	Antibiotic	Phage	T0	T1	T3	T7	T24	T48	T72	T96	T120	T144	T168
-	M9GlcN	ΔpelΔpsl		-	9.60874	9.5563	9.5563	9.57978	9.59106	9.39794	9.53148	9.41497	9.47712	9.34242	9.20412		-	M9GlcN	ΔpelΔpsl	Not-treated	-	9.45194	9.53659	9.49353	9.44674	9.43174	9.3236	9.46885	9.38406	9.30956	9.30664	9.24435		The Paride-only data shown in Fig 5a can be found in the sheet for figure 2b
0.01	M9GlcN	ΔpelΔpsl	Cipro10	Aergia	9.60874	8.47712	8.32222	NA	7.27875	6.69897	6.90309	6.04139	5.4624	5.36173	4.49136		0.01	M9GlcN	ΔpelΔpsl	Cipro10	DMS3vir	9.5738	8.58798	8.39743	8	7.63464	6.78081	6.47254	6.25081	5.35379	4.93764	4.49114
0.01	M9GlcN	ΔpelΔpsl	Meropenem12	Aergia	9.60874	9.4624	9.5682	NA	9.44716	9.34242	9.44716	9.39794	9.43136	9.32222	9.25527		0.01	M9GlcN	ΔpelΔpsl	Cipro10	Aergia	9.5738	8.58086	8.49867	7.90309	7.60396	6.69602	6.44615	6.09889	5.31924	4.82298	4.24568
0.01	M9GlcN	ΔpelΔpsl	Tobra40	Aergia	9.60874	9.43136	9.53148	NA	9.27875	9.49136	9.4624	9.25527	9.23045	8.95424	8.53959		0.01	M9GlcN	ΔpelΔpsl	Cipro10	Paride	9.5738	8.54196	8.26705	8	7.55836	6.99123	6.48669	6.06213	5.33091	4.93138	4.30955
0.01	M9GlcN	ΔpelΔpsl	Cipro10	DMS3vir	9.60874	8.49136	8.25527	NA	7.41497	7	6.90309	6.17609	5.53148	5.39794	4.68124		0.01	M9GlcN	ΔpelΔpsl	Meropenem12	DMS3vir	9.45194	9.49353	9.49798	9.54915	9.41352	9.47228	9.43583	9.37943	9.26506	9.27835	9.33297
0.01	M9GlcN	ΔpelΔpsl	Meropenem12	DMS3vir	9.60874	9.43136	9.65321	NA	9.4624	9.53148	9.4624	9.34242	9.20412	9.27875	9.32222		0.01	M9GlcN	ΔpelΔpsl	Meropenem12	Aergia	9.45194	9.46223	9.12251	9.53148	9.45224	9.4066	9.41435	9.35325	9.35827	9.29284	9.24413
0.01	M9GlcN	ΔpelΔpsl	Tobra40	DMS3vir	9.60874	9.43136	9.44716	NA	9.39794	9.34242	9.51851	9.07918	9.30103	9.04139	8.54846		0.01	M9GlcN	ΔpelΔpsl	Meropenem12	Paride	9.45194	9.50418	9.41015	9.38908	9.4251	9.12674	7.10445	4.39932	2.63322	2.58529	2
0.01	M9GlcN	ΔpelΔpsl	Cipro10	Paride	9.60874	8.4624	8.17609	NA	7.38021	7.17609	6.90309	5.90309	5.43136	5.25257	4.50515		0.01	M9GlcN	ΔpelΔpsl	Tobra40	DMS3vir	9.45194	9.49223	9.11308	9.45317	9.44381	9.38377	9.40698	8.65709	8.81879	7.8982	7.58599
0.01	M9GlcN	ΔpelΔpsl	Meropenem12	Paride	9.60874	9.49136	9.39794	NA	9.39794	8.90309	6.47712	3.64165	2	2	2		0.01	M9GlcN	ΔpelΔpsl	Tobra40	Aergia	9.45194	9.44115	9.46846	9.49826	9.36255	9.41057	9.37631	8.94271	9.04451	8.77449	8.40694
0.01	M9GlcN	ΔpelΔpsl	Tobra40	Paride	9.60874	9.5563	9.59106	NA	9.44716	9.39794	9.44716	9.04139	9.07918	8.77265	7.90309		0.01	M9GlcN	ΔpelΔpsl	Tobra40	Paride	9.45194	9.48737	9.52445	9.51059	9.39845	9.39155	9.39318	8.93692	9.12674	8.74944	8.36164
0.01	M9GlcN	ΔpelΔpsl	Cipro10	Aergia	9.72358	NA	NA	NA	7.90309	7	6.73638	7	5.17609	4.90309	NA	StDev (n=3)
0.01	M9GlcN	ΔpelΔpsl	Cipro10	DMS3vir	9.72358	NA	NA	NA	8.07918	7.04139	6.73638	7.11394	5.17609	5	NA		-	M9GlcN	ΔpelΔpsl	Not-treated	-	0.136681	0.0665602	0.0563915	0.169959	0.138318	0.0853166	0.0671529	0.0535516	0.16347	0.0456165	0.154494
0.01	M9GlcN	ΔpelΔpsl	Cipro10	Paride	9.72358	NA	NA	NA	7.95424	7.39794	6.55697	7.07918	5.23045	5.07918	NA		0.01	M9GlcN	ΔpelΔpsl	Cipro10	DMS3vir	0.169967	0.136646	0.201043	#DIV/0!	0.384991	0.416015	0.607108	0.828304	0.251297	0.494442	0.26885
-	M9GlcN	ΔpelΔpsl		-	9.38908	9.59106	9.44716	9.50515	9.36173	9.23045	9.47712	9.41497	9.15051	9.25527	9.11394		0.01	M9GlcN	ΔpelΔpsl	Cipro10	Aergia	0.169967	0.146715	0.249541	#DIV/0!	0.312984	0.305473	0.65242	0.873784	0.202449	0.582947	0.347445
0.01	M9GlcN	ΔpelΔpsl	Cipro10	Aergia	9.38908	8.68461	8.67512	7.90309	7.63004	6.38908	5.69897	5.25527	NA	4.20412	4		0.01	M9GlcN	ΔpelΔpsl	Cipro10	Paride	0.169967	0.112516	0.12863	#DIV/0!	0.343417	0.52418	0.455629	0.947594	0.142068	0.415304	0.276625
0.01	M9GlcN	ΔpelΔpsl	Meropenem12	Aergia	9.38908	9.54407	8.47712	9.53148	9.4624	9.41497	9.39794	9.23045	9.30103	9.25527	9.17609		0.01	M9GlcN	ΔpelΔpsl	Meropenem12	DMS3vir	0.136681	0.057244	0.166449	0.0433242	0.0976939	0.0808134	0.0336885	0.0320529	0.130582	0.0228814	0.0603162
0.01	M9GlcN	ΔpelΔpsl	Tobra40	Aergia	9.38908	9.47712	9.53148	9.49136	9.44716	9.34242	9.4624	9.34242	9.20412	9.25527	9.07918		0.01	M9GlcN	ΔpelΔpsl	Meropenem12	Aergia	0.136681	0.0819285	0.572299	#DIV/0!	0.0087988	0.0604246	0.028416	0.107655	0.0665967	0.0342165	0.0632101
0.01	M9GlcN	ΔpelΔpsl	Cipro10	DMS3vir	9.38908	8.68461	8.53959	8	7.40977	6.30103	5.77815	5.4624	NA	4.41497	4.30103		0.01	M9GlcN	ΔpelΔpsl	Meropenem12	Paride	0.136681	0.0352671	0.115709	0.0125361	0.0334018	0.203509	1.16365	1.34675	1.09678	0.646203	0
0.01	M9GlcN	ΔpelΔpsl	Meropenem12	DMS3vir	9.38908	9.54407	9.51851	9.57978	9.47712	9.50515	9.39794	9.39794	9.17609	9.25527	9.27875		0.01	M9GlcN	ΔpelΔpsl	Tobra40	DMS3vir	0.136681	0.0696587	0.550995	0.0540147	0.0652545	0.0557382	0.136142	0.761383	0.679712	1.90509	2.02863
0.01	M9GlcN	ΔpelΔpsl	Tobra40	DMS3vir	9.38908	9.5682	8.47712	9.49136	9.51851	9.44716	9.44716	9.11394	9.11394	8.95424	8.95424		0.01	M9GlcN	ΔpelΔpsl	Tobra40	Aergia	0.136681	0.0322096	0.109152	0.00974979	0.0842052	0.0752691	0.149117	0.618377	0.299538	0.591517	0.747441
0.01	M9GlcN	ΔpelΔpsl	Cipro10	Paride	9.38908	8.62152	8.358	8	7.34062	6.39967	6	5.20412	NA	4.4624	4.11394		0.01	M9GlcN	ΔpelΔpsl	Tobra40	Paride	0.136681	0.108978	0.0593717	0.0473385	0.0843671	0.0271923	0.120371	0.569699	0.156048	0.376645	0.505127
0.01	M9GlcN	ΔpelΔpsl	Meropenem12	Paride	9.38908	9.54407	9.53148	9.38021	9.41497	9.30103	8.44716	5.95424	3.89967	3.27875	2	SEM (n=3)
0.01	M9GlcN	ΔpelΔpsl	Tobra40	Paride	9.38908	9.54407	9.50515	9.54407	9.44716	9.41497	9.47712	9.44716	9.30103	9.11394	8.90309		-	M9GlcN	ΔpelΔpsl	Not-treated	-	0.0789126	0.0384285	0.0325576	0.0981259	0.0798578	0.0492576	0.0387707	0.030918	0.0943794	0.0263367	0.089197
-	M9GlcN	ΔpelΔpsl		-	9.358	9.4624	9.47712	9.25527	9.34242	9.34242	9.39794	9.32222	9.30103	9.32222	9.41497		0.01	M9GlcN	ΔpelΔpsl	Cipro10	DMS3vir	0.0981307	0.0966231	0.142159	#DIV/0!	0.222275	0.240186	0.350514	0.478222	0.177694	0.285466	0.190106
0.01	M9GlcN	ΔpelΔpsl	Meropenem12	Aergia	9.358	9.38021	9.32222	NA	9.44716	9.4624	9.39794	9.43136	9.34242	9.30103	9.30103		0.01	M9GlcN	ΔpelΔpsl	Cipro10	Aergia	0.0981307	0.103743	0.176452	#DIV/0!	0.180701	0.176365	0.376675	0.504479	0.143153	0.336565	0.245681
0.01	M9GlcN	ΔpelΔpsl	Tobra40	Aergia	9.358	9.41497	9.34242	9.50515	9.36173	9.39794	9.20412	8.23045	8.69897	8.11394	7.60206		0.01	M9GlcN	ΔpelΔpsl	Cipro10	Paride	0.0981307	0.0795605	0.0909552	#DIV/0!	0.198272	0.302636	0.263058	0.547094	0.100457	0.239776	0.195603
0.01	M9GlcN	ΔpelΔpsl	Meropenem12	DMS3vir	9.358	9.50515	9.32222	9.51851	9.30103	9.38021	9.44716	9.39794	9.41497	9.30103	9.39794		0.01	M9GlcN	ΔpelΔpsl	Meropenem12	DMS3vir	0.0789126	0.0330499	0.0960994	0.0306348	0.0564036	0.0466576	0.0194501	0.0185058	0.0753914	0.0132106	0.0348236
0.01	M9GlcN	ΔpelΔpsl	Tobra40	DMS3vir	9.358	9.47712	9.41497	9.41497	9.41497	9.36173	9.25527	7.77815	8.04139	5.69897	5.25527		0.01	M9GlcN	ΔpelΔpsl	Meropenem12	Aergia	0.0789126	0.0473015	0.330417	#DIV/0!	0.00507999	0.0348861	0.016406	0.0621545	0.0384497	0.0197549	0.0364944
0.01	M9GlcN	ΔpelΔpsl	Meropenem12	Paride	9.358	9.47712	9.30103	9.39794	9.4624	9.17609	6.38908	3.60206	2	2.47712	2		0.01	M9GlcN	ΔpelΔpsl	Meropenem12	Paride	0.0789126	0.0203615	0.0668044	0.00886438	0.0192845	0.117496	0.671834	0.777546	0.633223	0.373085	0
0.01	M9GlcN	ΔpelΔpsl	Tobra40	Paride	9.358	9.36173	9.47712	9.47712	9.30103	9.36173	9.25527	8.32222	9	8.36173	8.27875		0.01	M9GlcN	ΔpelΔpsl	Tobra40	DMS3vir	0.0789126	0.0402175	0.318117	0.0381942	0.0376747	0.0321805	0.0786016	0.439585	0.392432	1.0999	1.17123
																	0.01	M9GlcN	ΔpelΔpsl	Tobra40	Aergia	0.0789126	0.0185962	0.0630187	0.00689414	0.0486159	0.0434566	0.0860927	0.35702	0.172939	0.341512	0.431535
																	0.01	M9GlcN	ΔpelΔpsl	Tobra40	Paride	0.0789126	0.0629183	0.0342783	0.0334734	0.0487093	0.0156995	0.0694961	0.328916	0.0900943	0.217456	0.291635
PFU
MOI	Medium	Strain	Phages	Phage	T0	T1	T3	T7	T24	T48	T72	T96	T120	T144	T168	Average (n=3)	MOI	Medium	Strain	Antibiotic	Phage	T0	T1	T3	T7	T24	T48	T72	T96	T120	T144	T168
0.01	M9GlcN	ΔpelΔpsl	Free	Cipro - DMS3vir	7.69897	5.99114	5.60206	5.716	4.50515	3.60206	3.60206	3.60206	3.60206	3.60206	3.60206		0.01	M9GlcN	ΔpelΔpsl	Free	Cipro - DMS3vir	7.69897	6.09763	5.25257	5.716	4.10378	3.26873	3.26873	3.26873	3.26873	3.26873	3.26873		The Paride-only data shown in Fig 5a can be found in the sheet for figure 2b
0.01	M9GlcN	ΔpelΔpsl	Free	Cipro - Aergia	7.69897	7.5563	7.5563	7.44716	7.07918	6.88081	6.79217	6.5563	6.77327	6.89759	6.716		0.01	M9GlcN	ΔpelΔpsl	Free	Cipro - Aergia	7.69897	7.61877	7.53073	7.44716	6.90216	6.42034	6.28587	6.20184	6.57609	6.75281	6.46575
0.01	M9GlcN	ΔpelΔpsl	Free	Cipro - Paride	7.69897	5.74819	5.5563	5.20412	4.68124	3.60206	4.07918	3.90309	4.07918	3.90309	3.60206		0.01	M9GlcN	ΔpelΔpsl	Free	Cipro - Paride	7.69897	5.2944	4.81774	5.20412	4.26282	3.36907	3.62845	3.36907	3.52811	3.36907	3.7611
0.01	M9GlcN	ΔpelΔpsl	Free	Meropenem - DMS3vir	7.69897	5.90309	5.95585	5.44716	6.38021	6.85733	7.80618	7.74819	8.20412	8.60206	8.716		0.01	M9GlcN	ΔpelΔpsl	Free	Meropenem - DMS3vir	7.69897	5.88784	5.33082	4.87409	5.97031	6.48055	7.02983	7.09002	7.49581	7.7288	8.20135
0.01	M9GlcN	ΔpelΔpsl	Free	Meropenem - Aergia	7.69897	7.50515	6.80618	7.38021	7.44716	7.5563	7.44716	7.64345	7.85733	7.84062	8.07918		0.01	M9GlcN	ΔpelΔpsl	Free	Meropenem - Aergia	7.69897	7.5545	7.13017	6.94268	7.46122	7.63698	7.55214	7.66764	7.68715	7.80832	8.13982
0.01	M9GlcN	ΔpelΔpsl	Free	Meropenem - Paride	7.69897	5.90309	6.50515	7.38021	8.83251	10.1305	9.90309	10.6021	10.6021	9.80618	10.6435		0.01	M9GlcN	ΔpelΔpsl	Free	Meropenem - Paride	7.69897	5.33677	5.66247	6.76904	8.62117	9.7136	10.0298	10.1482	10.2987	9.95937	10.2179
0.01	M9GlcN	ΔpelΔpsl	Free	Tobra - DMS3vir	7.69897	6.50515	6.20412	6.13429	5.92867	4.99826	4.68124	4.68124	4.07918	3.60206	3.90309		0.01	M9GlcN	ΔpelΔpsl	Free	Tobra - DMS3vir	7.69897	6.2744	5.96006	5.86817	4.98411	4.06746	4.12083	4.29512	3.7611	3.60206	3.7024
0.01	M9GlcN	ΔpelΔpsl	Free	Tobra - Aergia	7.69897	7.50515	7.5563	7.5563	7.64345	7.44716	7.64345	7.38021	7.60206	7.38021	7.77815		0.01	M9GlcN	ΔpelΔpsl	Free	Tobra - Aergia	7.69897	7.60774	7.48055	7.63615	7.62154	7.24349	7.44156	7.30218	7.28252	7.24289	7.41251
0.01	M9GlcN	ΔpelΔpsl	Free	Tobra - Paride	7.69897	5.44716	5.30103	6.38021	6.18124	3.60206	5.84062	5.68124	5.5563	4.60206	4.99114		0.01	M9GlcN	ΔpelΔpsl	Free	Tobra - Paride	7.69897	5.21118	5.02048	5.84062	5.92685	5.05714	5.80832	5.71171	5.64072	5.11526	5.03278
0.01	M9GlcN	ΔpelΔpsl	Free	Cipro - DMS3vir	7.69897	NA	NA	NA	3.90309	2.60206	2.60206	2.60206	2.60206	2.60206	2.60206	StDev (n=3)
0.01	M9GlcN	ΔpelΔpsl	Free	Cipro - Aergia	7.69897	NA	NA	NA	6.89759	6	5.86132	5.60206	5.92428	6.44716	6.07918		0.01	M9GlcN	ΔpelΔpsl	Free	Cipro - DMS3vir	0	0.150603	0.494246	#DIV/0!	0.347599	0.57735	0.57735	0.57735	0.57735	0.57735	0.57735
0.01	M9GlcN	ΔpelΔpsl	Free	Cipro - Paride	7.69897	NA	NA	NA	3.60206	2.60206	2.60206	2.60206	2.60206	2.60206	4.07918		0.01	M9GlcN	ΔpelΔpsl	Free	Cipro - Aergia	0	0.088345	0.0361703	#DIV/0!	0.174787	0.441776	0.470778	0.522284	0.578978	0.264826	0.33959
0.01	M9GlcN	ΔpelΔpsl	Free	Cipro - DMS3vir	7.69897	6.20412	4.90309	NA	3.90309	3.60206	3.60206	3.60206	3.60206	3.60206	3.60206		0.01	M9GlcN	ΔpelΔpsl	Free	Cipro - Paride	0	0.641747	1.04448	#DIV/0!	0.578966	0.68109	0.891075	0.68109	0.806802	0.68109	0.275466
0.01	M9GlcN	ΔpelΔpsl	Free	Cipro - Aergia	7.69897	7.68124	7.50515	NA	6.7297	6.38021	6.20412	6.44716	7.03073	6.91368	6.60206		0.01	M9GlcN	ΔpelΔpsl	Free	Meropenem - DMS3vir	0	0.199408	0.572286	0.810435	0.362872	0.692604	0.721383	0.575537	0.61659	0.761376	0.454053
0.01	M9GlcN	ΔpelΔpsl	Free	Cipro - Paride	7.69897	4.84062	4.07918	NA	4.50515	3.90309	4.20412	3.60206	3.90309	3.60206	3.60206		0.01	M9GlcN	ΔpelΔpsl	Free	Meropenem - Aergia	0	0.04848	0.294074	0.618762	0.0888843	0.10269	0.134772	0.0418871	0.335172	0.0279755	0.216539
0.01	M9GlcN	ΔpelΔpsl	Free	Meropenem - DMS3vir	7.69897	6.07918	5.20412	NA	5.69011	6.90309	6.90309	6.84062	7.20412	7.38021	8.03073		0.01	M9GlcN	ΔpelΔpsl	Free	Meropenem - Paride	0	0.735761	0.814152	0.654075	0.447435	0.361053	0.426325	0.443422	0.271357	0.21419	0.418807
0.01	M9GlcN	ΔpelΔpsl	Free	Meropenem - Aergia	7.69897	7.60206	7.38021	NA	7.38021	7.75257	7.70412	7.716	7.30103	7.79217	7.96006		0.01	M9GlcN	ΔpelΔpsl	Free	Tobra - DMS3vir	0	0.486011	0.345151	0.376343	0.828531	0.806094	0.540795	0.389109	0.275466	0	0.1738
0.01	M9GlcN	ΔpelΔpsl	Free	Meropenem - Paride	7.69897	5.60206	5.60206	6.84774	8.92379	9.50515	9.68124	9.716	10.0792	9.8678	9.80618		0.01	M9GlcN	ΔpelΔpsl	Free	Tobra - Aergia	0	0.105541	0.0905855	0.112926	0.107122	0.18712	0.179267	0.196005	0.553452	0.237842	0.488797
0.01	M9GlcN	ΔpelΔpsl	Free	Tobra - DMS3vir	7.69897	6.60206	NA	NA	4.38021	3.60206	4.07918	3.90309	3.60206	3.60206	3.60206		0.01	M9GlcN	ΔpelΔpsl	Free	Tobra - Paride	0	0.622544	0.718421	0.763096	1.177	1.79586	1.28732	1.17094	1.12899	1.53454	1.15108
0.01	M9GlcN	ΔpelΔpsl	Free	Tobra - Aergia	7.69897	7.716	7.50515	NA	7.50515	7.07918	7.38021	7.07918	6.64345	6.96826	6.85733	SEM (n=3)
0.01	M9GlcN	ΔpelΔpsl	Free	Tobra - Paride	7.69897	5.68124	5.5563	NA	6.95585	7.0642	7.07918	6.89759	6.80955	6.84062	6.20412		0.01	M9GlcN	ΔpelΔpsl	Free	Cipro - DMS3vir	0	0.106492	0.349485	#DIV/0!	0.200687	0.333333	0.333333	0.333333	0.333333	0.333333	0.333333
0.01	M9GlcN	ΔpelΔpsl	Free	Meropenem - DMS3vir	7.69897	5.68124	4.83251	4.30103	5.84062	5.68124	6.38021	6.68124	7.07918	7.20412	7.85733		0.01	M9GlcN	ΔpelΔpsl	Free	Cipro - Aergia	0	0.0624694	0.0255763	#DIV/0!	0.100913	0.255059	0.271804	0.301541	0.334273	0.152897	0.196062
0.01	M9GlcN	ΔpelΔpsl	Free	Meropenem - Aergia	7.69897	7.5563	7.20412	6.50515	7.5563	7.60206	7.50515	7.64345	7.90309	7.79217	8.38021		0.01	M9GlcN	ΔpelΔpsl	Free	Cipro - Paride	0	0.453784	0.738561	#DIV/0!	0.334266	0.393227	0.514463	0.393227	0.465807	0.393227	0.15904
0.01	M9GlcN	ΔpelΔpsl	Free	Meropenem - Paride	7.69897	4.50515	4.88021	6.07918	8.10721	9.50515	10.5051	10.1267	10.2147	10.2041	10.2041		0.01	M9GlcN	ΔpelΔpsl	Free	Meropenem - DMS3vir	0	0.115128	0.33041	0.573064	0.209505	0.399875	0.416491	0.332286	0.355988	0.439581	0.262148
0.01	M9GlcN	ΔpelΔpsl	Free	Tobra - DMS3vir	7.69897	5.716	5.716	5.60206	4.64345	3.60206	3.60206	4.30103	3.60206	3.60206	3.60206		0.01	M9GlcN	ΔpelΔpsl	Free	Meropenem - Aergia	0	0.02799	0.169784	0.437531	0.0513174	0.0592881	0.0778109	0.0241836	0.193512	0.0161517	0.125019
0.01	M9GlcN	ΔpelΔpsl	Free	Tobra - Aergia	7.69897	7.60206	7.38021	7.716	7.716	7.20412	7.30103	7.44716	7.60206	7.38021	7.60206		0.01	M9GlcN	ΔpelΔpsl	Free	Meropenem - Paride	0	0.424792	0.470051	0.377631	0.258327	0.208454	0.246139	0.25601	0.156668	0.123663	0.241798
0.01	M9GlcN	ΔpelΔpsl	Free	Tobra - Paride	7.69897	4.50515	4.20412	5.30103	4.64345	4.50515	4.50515	4.5563	4.5563	3.90309	3.90309		0.01	M9GlcN	ΔpelΔpsl	Free	Tobra - DMS3vir	0	0.280599	0.244058	0.266114	0.478353	0.465399	0.312228	0.224652	0.15904	0	0.100343
																	0.01	M9GlcN	ΔpelΔpsl	Free	Tobra - Aergia	0	0.0609343	0.0522996	0.0798504	0.0618468	0.108034	0.1035	0.113164	0.319536	0.137318	0.282207
																	0.01	M9GlcN	ΔpelΔpsl	Free	Tobra - Paride	0	0.359426	0.414781	0.539591	0.679541	1.03684	0.743234	0.676044	0.651824	0.885965	0.664576

## Sheet: Figure 5b, S7d
CFU
MOI	Medium	Strain	Antibiotic	Phage	T0	T1	T3	T7	T24	T48	T72	T96	T120	T144	T168	Average (n=3)	MOI	Medium	Strain	Antibiotic	Phage	0	1	3	7	24	48	72	96	120	144	168
0.01	M9GlcN	WT	-	-	9.23856	9.38021	9.30103	9.25527	9.43136	9.14613	9.34242	9.25527	9.27875	9.27875	9.25527		0.01	M9GlcN	WT	-	-	9.43503	9.39501	9.17801	9.39318	9.29692	9.21844	9.26727	9.28285	9.24197	9.21031	9.21898
0.01	M9GlcN	WT	-	Paride	9.23856	9.30103	9.36173	9.25527	9.36173	9.14613	8.28989	7.11394	7.64833	8.25926	8.23856		0.01	M9GlcN	WT	-	Paride	9.43503	9.2936	9.28668	9.29958	9.20567	8.86942	7.5803	7.58815	7.2434	8.04445	8.28873
0.01	M9GlcN	WT	Meropenem12		9.23856	9.27875	9.23045	9.11394	9.32222	9.20412	9.27875	9.27875	9.38021	9.25527	9.11394		0.01	M9GlcN	WT	Meropenem12		9.43503	9.32416	9.26225	9.25859	9.37793	9.20355	9.24655	9.22843	9.23414	9.21303	9.2222
0.01	M9GlcN	WT	Meropenem12	Paride	9.23856	9.25527	9.25527	9.25527	9.30103	9.14613	8.57306	6.03959	4.60206	2	2		0.01	M9GlcN	WT	Meropenem12	Paride	9.43503	9.33214	9.25483	9.31217	9.33333	8.9064	6.48738	4.27258	2.86735	2	2
0.01	M9GlcN	WT+MR	-	-	9.38908	9.17609	9.17609	9.27875	9.25527	9.27875	9.25527	9.30103	9.34242	9.25527	9.11394		0.01	M9GlcN	WT + MR	-	-	9.43295	9.20567	9.23414	9.29324	9.32597	9.24655	9.26727	9.27008	9.3212	9.21183	9.27384
0.01	M9GlcN	WT+MR	-	Paride	9.38908	9.25527	9.04139	9.17609	9.41497	9.20412	8.37794	7.15051	7.47712	8.04139	8.17121		0.01	M9GlcN	WT + MR	-	Paride	9.43295	9.31923	9.15212	9.26154	9.31633	8.9436	7.98924	7.74443	7.68543	7.59518	7.71428
0.01	M9GlcN	WT+MR	Meropenem12		9.38908	9.20412	9.07918	9.34242	9.25527	9.27875	9.30103	9.38021	9.44716	9.34242	9.25527		0.01	M9GlcN	WT + MR	Meropenem12		9.43295	9.32694	9.23206	9.31153	9.32376	9.26576	9.19478	9.31217	9.34974	9.3212	9.30851
0.01	M9GlcN	WT+MR	Meropenem12	Paride	9.38908	9.25527	9.25527	9.25527	9.34242	9.30103	8.57918	6.03959	6.69011	8.25926	8.10206		0.01	M9GlcN	WT + MR	Meropenem12	Paride	9.43295	9.30283	9.27835	9.28578	9.36661	8.81423	7.36367	6.44482	6.35515	8.06821	8.20069
0.01	M9GlcN	WT+PR	-	-	9.34062	9.23045	9.17609	9.17609	9.30103	9.17609	9.23045	9.30103	9.34242	9.39794	9.30103		0.01	M9GlcN	WT+PR	-	-	9.44949	9.23777	9.28024	9.27643	9.3523	9.19421	9.20355	9.2775	9.30276	9.30103	9.35357
0.01	M9GlcN	WT+PR	-	Paride	9.34062	9.25527	9.25527	9.25527	9.27875	9.20412	8.51671	8.08805	8.29553	8.62764	8.34949		0.01	M9GlcN	WT+PR	-	Paride	9.44949	9.3057	9.37087	9.35085	9.31633	9.0428	8.61918	8.47748	8.66135	8.77359	8.71774
0.01	M9GlcN	WT+PR	Meropenem12		9.34062	9.34242	9.11394	9.11394	9.30103	9.34242	9.25527	9.39794	9.27875	9.44716	9.38021		0.01	M9GlcN	WT+PR	Meropenem12		9.44949	9.35502	9.29469	9.28211	9.40137	9.34886	9.22888	9.32742	9.2954	9.39318	9.38021
0.01	M9GlcN	WT+PR	Meropenem12	Paride	9.34062	9.23045	9.17609	9.30103	9.27875	9.07918	8.63938	6.65375	4.03959	3.14613	2		0.01	M9GlcN	WT+PR	Meropenem12	Paride	9.44949	9.27605	9.24453	9.34713	9.25196	8.96179	7.56011	5.92256	4.60429	2.84211	2
0.01	M9GlcN	WT	-	-	9.48886	9.4624	9.27875	9.47712	9.20412	9.27875	9.20412	9.14613	9.14613	9.17609	9.23045
0.01	M9GlcN	WT	-	Paride	9.48886	9.27875	9.32222	9.34242	9.17609	8.46214	5.88908	8	7.95424	8.30103	8.38908	StDev (n=3)
0.01	M9GlcN	WT	Meropenem12		9.48886	9.41497	9.30103	9.43136	9.43136	9.23045	9.23045	9.17609	9.17609	9.34242	9.23045		0.01	M9GlcN	WT	-	-	0.175846	0.0613416	0.194107	0.120371	0.119209	0.0671229	0.0699278	0.152398	0.083746	0.0592721	0.0431887
0.01	M9GlcN	WT	Meropenem12	Paride	9.48886	9.4624	9.27875	9.47712	9.39794	8.57306	4.80103	2	2	2	2		0.01	M9GlcN	WT	-	Paride	0.175846	0.0128613	0.0977883	0.0435933	0.143576	0.360205	1.47094	0.446308	0.978314	0.408766	0.0868999
0.01	M9GlcN	WT + MR	-	-	9.38908	9.36173	9.38021	9.32222	9.38021	9.23045	9.20412	9.27875	9.27875	9.17609	9.23045		0.01	M9GlcN	WT	Meropenem12		0.175846	0.0786465	0.0358042	0.16057	0.0546079	0.0271833	0.0278887	0.0513609	0.127382	0.154897	0.104382
0.01	M9GlcN	WT + MR	-	Paride	9.38908	9.44716	9.30103	9.4624	9.25527	9.20412	8.55019	8.04139	7.57918	6.48886	6.43753		0.01	M9GlcN	WT	Meropenem12	Paride	0.175846	0.113415	0.0241554	0.145122	0.055951	0.297778	1.91746	2.06671	1.5023	0	0
0.01	M9GlcN	WT + MR	Meropenem12		9.38908	9.41497	9.36173	9.36173	9.41497	9.17609	9.07918	9.25527	9.30103	9.34242	9.25527		0.01	M9GlcN	WT + MR	-	-	0.0759913	0.143576	0.127382	0.0250949	0.0640739	0.0278887	0.0699278	0.0360815	0.0367594	0.0401494	0.185436
0.01	M9GlcN	WT + MR	Meropenem12	Paride	9.38908	9.39794	9.30103	9.39794	9.41497	8.90309	8.34062	6.03959	4.90309	7.69011	8.15051		0.01	M9GlcN	WT + MR	-	Paride	0.0759913	0.110785	0.133963	0.174593	0.0862279	0.45124	0.826916	0.514348	0.27716	0.964046	1.12048
0.01	M9GlcN	WT+PR	-	-	9.57918	9.20412	9.32222	9.47712	9.47712	9.17609	9.17609	9.23045	9.20412	9.30103	9.39794		0.01	M9GlcN	WT + MR	Meropenem12		0.0759913	0.109647	0.142696	0.0708813	0.0822407	0.083924	0.111219	0.0632101	0.0843671	0.0367594	0.0922033
0.01	M9GlcN	WT+PR	-	Paride	9.57918	9.23045	9.47712	9.51851	9.41497	8.8451	8.50852	8.11394	8.40977	8.57918	8.62764		0.01	M9GlcN	WT + MR	Meropenem12	Paride	0.0759913	0.0823691	0.0228814	0.100446	0.0418871	0.53678	1.90247	0.701874	1.31692	0.327456	0.131121
0.01	M9GlcN	WT+PR	Meropenem12		9.57918	9.38021	9.49136	9.30103	9.50515	9.34242	9.25527	9.20412	9.17609	9.30103	9.38021		0.01	M9GlcN	WT+PR	-	-	0.120636	0.0378522	0.0907632	0.1738	0.108669	0.0313834	0.0271833	0.04075	0.0859657	0.09691	0.0489678
0.01	M9GlcN	WT+PR	Meropenem12	Paride	9.57918	9.34242	9.27875	9.39794	9.30103	8.90309	6.62152	5.11394	5.60206	2.60206	2		0.01	M9GlcN	WT+PR	-	Paride	0.120636	0.109538	0.111219	0.145678	0.0862279	0.182255	0.184628	0.652219	0.537727	0.295751	0.420605
0.01	M9GlcN	WT	-	-	9.57767	9.34242	8.95424	9.44716	9.25527	9.23045	9.25527	9.44716	9.30103	9.17609	9.17121		0.01	M9GlcN	WT+PR	Meropenem12		0.120636	0.0218172	0.189213	0.159554	0.102103	0.0111458	0.0457153	0.107151	0.128448	0.0801974	0
0.01	M9GlcN	WT	-	Paride	9.57767	9.30103	9.17609	9.30103	9.07918	9	8.56193	7.65051	6.12764	7.57306	8.23856		0.01	M9GlcN	WT+PR	Meropenem12	Paride	0.120636	0.0588069	0.0592721	0.0486263	0.0666402	0.101666	1.01626	0.772817	0.866599	0.277616	0
0.01	M9GlcN	WT	Meropenem12		9.57767	9.27875	9.25527	9.23045	9.38021	9.17609	9.23045	9.23045	9.14613	9.04139	9.32222
0.01	M9GlcN	WT	Meropenem12	Paride	9.57767	9.27875	9.23045	9.20412	9.30103	9	6.08805	4.77815	2	2	2	SEM (n=3)
0.01	M9GlcN	WT + MR	-	-	9.5207	9.07918	9.14613	9.27875	9.34242	9.23045	9.34242	9.23045	9.34242	9.20412	9.47712		0.01	M9GlcN	WT	-	-	0.101525	0.0354156	0.112068	0.0694961	0.0688252	0.0387534	0.0403728	0.0879873	0.0483508	0.0342208	0.024935
0.01	M9GlcN	WT + MR	-	Paride	9.5207	9.25527	9.11394	9.14613	9.27875	8.42255	7.03959	8.04139	8	8.25527	8.53409		0.01	M9GlcN	WT	-	Paride	0.101525	0.00742546	0.0564581	0.0251686	0.0828939	0.207965	0.84925	0.257676	0.56483	0.236001	0.0501717
0.01	M9GlcN	WT + MR	Meropenem12		9.5207	9.36173	9.25527	9.23045	9.30103	9.34242	9.20412	9.30103	9.30103	9.27875	9.41497		0.01	M9GlcN	WT	Meropenem12		0.101525	0.0454066	0.0206716	0.092705	0.0315279	0.0156943	0.0161016	0.0296532	0.0735443	0.0894299	0.0602653
0.01	M9GlcN	WT + MR	Meropenem12	Paride	9.5207	9.25527	9.27875	9.20412	9.34242	8.23856	5.17121	7.25527	7.47224	8.25527	8.34949		0.01	M9GlcN	WT	Meropenem12	Paride	0.101525	0.0654801	0.0139462	0.0837865	0.0323033	0.171922	1.10705	1.19321	0.867353	0	0
0.01	M9GlcN	WT+PR	-	-	9.42867	9.27875	9.34242	9.17609	9.27875	9.23045	9.20412	9.30103	9.36173	9.20412	9.36173		0.01	M9GlcN	WT + MR	-	-	0.0438736	0.0828939	0.0735443	0.0144886	0.0369931	0.0161016	0.0403728	0.0208317	0.021223	0.0231803	0.107062
0.01	M9GlcN	WT+PR	-	Paride	9.42867	9.43136	9.38021	9.27875	9.25527	9.07918	8.83232	9.23045	9.27875	9.11394	9.17609		0.01	M9GlcN	WT + MR	-	Paride	0.0438736	0.0639618	0.0773436	0.100801	0.0497837	0.260524	0.47742	0.296959	0.160019	0.556592	0.646912
0.01	M9GlcN	WT+PR	Meropenem12		9.42867	9.34242	9.27875	9.43136	9.39794	9.36173	9.17609	9.38021	9.43136	9.43136	9.38021		0.01	M9GlcN	WT + MR	Meropenem12		0.0438736	0.0633046	0.0823858	0.0409233	0.0474817	0.0484536	0.0642124	0.0364944	0.0487093	0.021223	0.0532336
0.01	M9GlcN	WT+PR	Meropenem12	Paride	9.42867	9.25527	9.27875	9.34242	9.17609	8.90309	7.41942	6	4.17121	2.77815	2		0.01	M9GlcN	WT + MR	Meropenem12	Paride	0.0438736	0.0475558	0.0132106	0.0579927	0.0241836	0.30991	1.09839	0.405227	0.760325	0.189057	0.0757027
																	0.01	M9GlcN	WT+PR	-	-	0.0696491	0.021854	0.0524021	0.100343	0.0627402	0.0181192	0.0156943	0.023527	0.0496323	0.055951	0.0282716
	MR = meropenem resistant																0.01	M9GlcN	WT+PR	-	Paride	0.0696491	0.0632417	0.0642124	0.0841072	0.0497837	0.105225	0.106595	0.376559	0.310457	0.170752	0.242836
	PR = paride resistant																0.01	M9GlcN	WT+PR	Meropenem12		0.0696491	0.0125962	0.109242	0.0921183	0.0589494	0.00643505	0.0263937	0.0618639	0.0741595	0.046302	0
																	0.01	M9GlcN	WT+PR	Meropenem12	Paride	0.0696491	0.0339522	0.0342208	0.0280744	0.0384747	0.0586971	0.586737	0.446186	0.500331	0.160282	0
MOI	Medium	Strain	Phages	Phage	T0	T1	T3	T7	T24	T48	T72	T96	T120	T144	T168	Average (n=3)						0	1	3	7	24	48	72	96	120	144	168
0.01	M9GlcN	WT	Free	Paride	7.47712	4.94268	6.03959	7.68124	8.20412	9.10636	9.68124	10.1522	9.8678	10.1812	10.1127		0.01	M9GlcN	WT	Free	Paride	7.47712	4.80069	6.20147	7.6132	8.56609	9.45323	9.7804	10.0791	9.89303	10.1617	10.093
0.01	M9GlcN	WT	Free	Paride + Meropenem12	7.47712	5.30103	6.24819	7.716	8.60206	9.18572	9.716	10.0246	10.1522	10.3406	9.80955		0.01	M9GlcN	WT	Free	Paride + Meropenem12	7.47712	5.00478	6.25728	7.68875	8.76963	9.49087	9.8918	10.0731	10.057	10.0852	10.0423
0.01	M9GlcN	WT + MR	Free	Paride	7.47712	5.5563	6.22482	7.716	8.92867	9.68124	9.5563	9.96826	10.0563	10.2236	9.64165		0.01	M9GlcN	WT + MR	Free	Paride	7.47712	5.32782	6.30409	7.70808	8.88784	9.64225	9.8412	10.0387	10.1074	10.1883	10.1463
0.01	M9GlcN	WT + MR	Free	Paride + Meropenem12	7.47712	5.20412	6.22358	7.68124	9.44716	9.44716	9.74819	9.96826	10.193	10.0977	9.98		0.01	M9GlcN	WT + MR	Free	Paride + Meropenem12	7.47712	5.23175	6.01549	7.65118	9.09297	9.41411	9.86555	10.103	10.1171	10.1913	9.96563
0.01	M9GlcN	WT + PR	Free	Paride	7.47712	5.50515	6.22482	7.64345	9.5563	9.68124	9.716	10.0215	10.0909	10.0909	10.3406		0.01	M9GlcN	WT + PR	Free	Paride	7.47712	5.2232	6.21498	7.56422	9.11565	9.68124	9.79317	9.98949	9.96889	10.0828	10.0218
0.01	M9GlcN	WT + PR	Free	Paride + Meropenem12	7.47712	5.77815	6.0642	7.88081	9.50515	9.31774	9.60206	10.0743	9.88021	9.88021	10.0085		0.01	M9GlcN	WT + PR	Free	Paride + Meropenem12	7.47712	5.37931	6.27422	7.80912	9.0159	9.47678	9.8561	10.1003	9.9343	10.1318	10.0684
0.01	M9GlcN	WT	Free	Paride	7.47712	4.77815	6.00852	7.38021	8.716	9.80618	10.0183	10.0183	9.89759	9.94268	9.99114
0.01	M9GlcN	WT	Free	Paride + Meropenem12	7.47712	4.88081	5.88021	7.60206	8.77815	9.64345	9.88021	10.0307	10.0425	9.99114	10.0085	StDev (n=3)
0.01	M9GlcN	WT + MR	Free	Paride	7.47712	4.98	6.24029	7.60206	8.80618	9.60206	9.82564	9.89759	10.1751	10.0932	10.4427		0.01	M9GlcN	WT	Free	Paride	0	0.132169	0.307687	0.207512	0.315013	0.349949	0.206987	0.0678128	0.023281	0.209998	0.0935602
0.01	M9GlcN	WT + MR	Free	Paride + Meropenem12	7.47712	5.19011	6.03073	7.5563	8.77815	9.07918	9.88021	10.0396	10.0792	10.2068	9.64165		0.01	M9GlcN	WT	Free	Paride + Meropenem12	0	0.257691	0.381702	0.0767814	0.16347	0.264273	0.181866	0.0787628	0.0889352	0.223766	0.251286
0.01	M9GlcN	WT + PR	Free	Paride	7.47712	4.71728	5.70412	7.30103	8.74819	9.68124	9.80618	10.1064	9.89195	10.2772	9.92379		0.01	M9GlcN	WT + MR	Free	Paride	0	0.306126	0.124143	0.10229	0.0707175	0.0396043	0.292984	0.186665	0.0611106	0.0832947	0.43927
0.01	M9GlcN	WT + PR	Free	Paride + Meropenem12	7.47712	4.85463	6.04247	7.60206	8.86132	9.5563	9.89195	10.2147	9.94268	10.2248	9.99114		0.01	M9GlcN	WT + MR	Free	Paride + Meropenem12	0	0.0604044	0.21611	0.0839866	0.336236	0.319694	0.110764	0.175203	0.0657028	0.0868584	0.317037
0.01	M9GlcN	WT	Free	Paride	7.47712	4.68124	6.5563	7.77815	8.77815	9.44716	9.64165	10.0668	9.91368	10.3613	10.1751		0.01	M9GlcN	WT + PR	Free	Paride	0	0.439092	0.506013	0.233871	0.408998	0	0.0715569	0.135728	0.106877	0.198612	0.282836
0.01	M9GlcN	WT	Free	Paride + Meropenem12	7.47712	4.83251	6.64345	7.74819	8.92867	9.64345	10.0792	10.164	9.97615	9.92379	10.3087		0.01	M9GlcN	WT + PR	Free	Paride + Meropenem12	0	0.474444	0.382747	0.182122	0.433162	0.137733	0.238153	0.103907	0.0504187	0.220325	0.119048
0.01	M9GlcN	WT + MR	Free	Paride	7.47712	5.44716	6.44716	7.80618	8.92867	9.64345	10.1417	10.2504	10.0909	10.2482	10.3546
0.01	M9GlcN	WT + MR	Free	Paride + Meropenem12	7.47712	5.30103	5.79217	7.716	9.0536	9.716	9.96826	10.301	10.0792	10.2693	10.2752	SEM(n=3)
0.01	M9GlcN	WT + PR	Free	Paride	7.47712	5.44716	6.716	7.74819	9.04247	9.68124	9.85733	9.84062	9.92379	9.88021	9.80103		0.01	M9GlcN	WT	Free	Paride	0	0.0763079	0.177643	0.119807	0.181873	0.202043	0.119504	0.0391517	0.0134413	0.121242	0.054017
0.01	M9GlcN	WT + PR	Free	Paride + Meropenem12	7.47712	5.50515	6.716	7.94448	8.68124	9.5563	10.0743	10.0118	9.98	10.2903	10.2055		0.01	M9GlcN	WT	Free	Paride + Meropenem12	0	0.148778	0.220376	0.0443298	0.0943794	0.152578	0.105	0.0454737	0.0513468	0.129191	0.14508
																	0.01	M9GlcN	WT + MR	Free	Paride	0	0.176742	0.0716742	0.0590574	0.0408288	0.0228655	0.169154	0.107771	0.0352822	0.0480902	0.253613
																	0.01	M9GlcN	WT + MR	Free	Paride + Meropenem12	0	0.0348745	0.124771	0.0484897	0.194126	0.184576	0.0639498	0.101154	0.0379335	0.0501477	0.183042
																	0.01	M9GlcN	WT + PR	Free	Paride	0	0.25351	0.292147	0.135025	0.236135	0	0.0413134	0.0783628	0.0617057	0.114669	0.163296
																	0.01	M9GlcN	WT + PR	Free	Paride + Meropenem12	0	0.27392	0.220979	0.105148	0.250086	0.0795202	0.137498	0.0599906	0.0291092	0.127205	0.0687323

[truncated: 4 more sheets: Figure 5d, S7e-f, Figure 6a-b, S8a , Figure S8b-d, Figure 6c, S8e]
